# Supplementary material for: Poly[[tetra-μ3-acetato-hexa-μ2-acetato­diaqua-μ2-oxalato-tetra­lanthanum(III)] dihydrate]
Source: Acta Crystallogr Sect E Struct Rep Online. 2011 Sep 30;67(Pt 10):m1436–7. doi: 10.1107/S1600536811038037 (PMC3201431; doi:10.1107/S1600536811038037)
Supplement: Supplementary file 1 [file e-67-m1436-sup1.cif]

##############################################################################
###                                                                        ###
###           Electronic papers (Acta Crystallographica Section C)         ###
###                                                                        ###
##############################################################################
#                                                                            #
# This paper is published electronically. It meets the data-validation       #
# criteria for publication in Acta Crystallographica Section C.              #
# The submission has been checked by a Section C Co-editor though the text   #
# in _publ_section_comments is the responsibility of the authors.            #
#                                                                            #
# Electronic papers are listed in the printed contents pages of an issue of  #
# Acta Crystallographica Section C within two months of acceptance and are   #
# available by email and via the online contents pages for that issue.       #
#                                                                            #
# Software is freely available for graphical display of the structure(s) in  #
# this CIF.  For information consult the CIF home page http://www.iucr.org/  #
# cif/home.html                                                              #
#                                                                            #
#            Copyright International Union of Crystallography                #
#                                                                            #
##############################################################################
data_I
_audit_creation_method     SHELXL-97
_chemical_name_systematic
;
Poly[[tetra-\m~3~-acetato-hexa-\m~2~-acetato-diaqua-\m~2~-oxalato-
tetralanthanum(III)] dihydrate]
;
_chemical_name_common     ?
_chemical_formula_moiety     '[La2 (C2 O4)0.5 (C2 H3 O2)5 (H2 O)], H2 O'
_chemical_formula_sum     'C11 H19 La2 O14'
_chemical_formula_iupac     '[La4 (C2 H3 O2)10 (C2 O4) (H2 O)2], 2H2 O'
_chemical_formula_weight     653.08
_chemical_melting_point     ?
_symmetry_cell_setting     monoclinic
_symmetry_space_group_name_H-M     'P 21/c'
_symmetry_space_group_name_Hall     '-P 2ybc'
loop_
    _symmetry_equiv_pos_as_xyz
    'x, y, z'
    '-x, y+1/2, -z+1/2'
    '-x, -y, -z'
    'x, -y-1/2, z-1/2'
_cell_length_a     9.4139(19)
_cell_length_b     13.310(3)
_cell_length_c     16.087(3)
_cell_angle_alpha     90.00
_cell_angle_beta     103.10(3)
_cell_angle_gamma     90.00
_cell_volume     1963.2(7)
_cell_formula_units_Z     4
_cell_measurement_reflns_used     3432
_cell_measurement_theta_min     3.01
_cell_measurement_theta_max     25.02
_cell_measurement_temperature     295(2)
_exptl_crystal_description     block
_exptl_crystal_colour     colourless
_exptl_crystal_size_max     0.19
_exptl_crystal_size_mid     0.18
_exptl_crystal_size_min     0.18
_exptl_crystal_density_diffrn     2.210
_exptl_crystal_density_meas     ?
_exptl_crystal_density_method     'not measured'
_exptl_crystal_F_000     1244
_exptl_absorpt_coefficient_mu     4.359
_exptl_absorpt_correction_type     multi-scan
_exptl_absorpt_process_details     '(ABSCOR; Higashi,1995)'
_exptl_absorpt_correction_T_min     0.454
_exptl_absorpt_correction_T_max     0.456
_exptl_special_details     ?
_diffrn_ambient_temperature     295(2)
_diffrn_radiation_type     MoK\a
_diffrn_radiation_wavelength     0.71073
_diffrn_radiation_source     'fine-focus sealed tube'
_diffrn_radiation_monochromator     graphite
_diffrn_measurement_device_type     'Rigaku R-AXIS RAPID'
_diffrn_measurement_method     '\w scans'
_diffrn_reflns_number     14917
_diffrn_reflns_av_R_equivalents     0.0229
_diffrn_reflns_av_sigmaI/netI     0.0185
_diffrn_reflns_theta_min     3.01
_diffrn_reflns_theta_max     25.02
_diffrn_reflns_theta_full     25.02
_diffrn_measured_fraction_theta_max     0.990
_diffrn_measured_fraction_theta_full     0.990
_diffrn_reflns_limit_h_min     -11
_diffrn_reflns_limit_h_max     11
_diffrn_reflns_limit_k_min     -15
_diffrn_reflns_limit_k_max     15
_diffrn_reflns_limit_l_min     -19
_diffrn_reflns_limit_l_max     18
_refine_special_details
;
Refinement of <i>F</i>^2^ against ALL reflections. The weighted <i>R</i>-factor
<i>wR</i> and goodness of fit <i>S</i> are based on <i>F</i>^2^, conventional
<i>R</i>-factors <i>R</i> are based on <i>F</i>, with <i>F</i> set to zero for
negative <i>F</i>^2^. The threshold expression of <i>F</i>^2^ >
\s(<i>F</i>^2^) is used only for calculating <i>R</i>-factors(gt) <i>etc</i>.
and is not relevant to the choice of reflections for refinement.
<i>R</i>-factors based on <i>F</i>^2^ are statistically about twice as large
as those based on <i>F</i>, and <i>R</i>- factors based on ALL data will be
even larger.
;
_reflns_number_total     3432
_reflns_number_gt     3185
_reflns_threshold_expression     >2sigma(I)
_refine_ls_structure_factor_coef     Fsqd
_refine_ls_matrix_type     full
_refine_ls_R_factor_all     0.0223
_refine_ls_R_factor_gt     0.0192
_refine_ls_wR_factor_gt     0.0405
_refine_ls_wR_factor_ref     0.0418
_refine_ls_goodness_of_fit_ref     1.115
_refine_ls_restrained_S_all     1.115
_refine_ls_number_reflns     3432
_refine_ls_number_parameters     245
_refine_ls_number_restraints     0
_refine_ls_hydrogen_treatment     constr
_refine_ls_weighting_scheme     calc
_refine_ls_weighting_details
         'calc w=1/[\s^2^(Fo^2^)+(0.0140P)^2^+3.2282P] where P=(Fo^2^+2Fc^2^)/3'
_atom_sites_solution_hydrogens     geom
_atom_sites_solution_primary     direct
_atom_sites_solution_secondary     difmap
_refine_ls_shift/su_max     0.002
_refine_ls_shift/su_mean     0.000
_refine_diff_density_max     0.563
_refine_diff_density_min     -0.396
_refine_ls_extinction_method     SHELXL
_refine_ls_extinction_coef     0.00041(8)
_refine_ls_extinction_expression
                                  'Fc^*^=kFc[1+0.001xFc^2^\l^3^/sin(2\q)]^-1/4^'
loop_
    _atom_type_symbol
    _atom_type_description
    _atom_type_scat_dispersion_real
    _atom_type_scat_dispersion_imag
    _atom_type_scat_source
    'C' 'C' 0.0033 0.0016
                         'International Tables Vol C Tables 4.2.6.8 and 6.1.1.4'
    'H' 'H' 0.0000 0.0000
                         'International Tables Vol C Tables 4.2.6.8 and 6.1.1.4'
    'O' 'O' 0.0106 0.0060
                         'International Tables Vol C Tables 4.2.6.8 and 6.1.1.4'
    'La' 'La' -0.2871 2.4523
                         'International Tables Vol C Tables 4.2.6.8 and 6.1.1.4'
_computing_data_collection     'RAPID-AUTO (Rigaku, 1998)'
_computing_cell_refinement     'RAPID-AUTO (Rigaku, 1998)'
_computing_data_reduction     'CrystalStructure (Rigaku/MSC, 2002)'
_computing_structure_solution     'SHELXS97 (Sheldrick, 2008)'
_computing_structure_refinement     'SHELXL97 (Sheldrick, 2008)'
_computing_molecular_graphics
;
ORTEPII (Johnson, 1976) and DIAMOND (Brandenburg & Putz, 2008)
;
_computing_publication_material     'publCIF (Westrip, 2010)'
loop_
    _atom_site_type_symbol
    _atom_site_label
    _atom_site_fract_x
    _atom_site_fract_y
    _atom_site_fract_z
    _atom_site_U_iso_or_equiv
    _atom_site_adp_type
    _atom_site_calc_flag
    _atom_site_refinement_flags
    _atom_site_occupancy
    _atom_site_symmetry_multiplicity
    _atom_site_disorder_assembly
    _atom_site_disorder_group
    La La1 0.49400(2) 0.626091(13) 0.826328(11) 0.01839(7) Uani d . 1 1 . .
    La La2 0.43860(2) 0.927787(13) 0.868342(11) 0.01851(7) Uani d . 1 1 . .
    O O1 0.3617(3) 0.57173(19) 0.93738(15) 0.0334(6) Uani d . 1 1 . .
    O O2 0.3667(3) 0.4876(2) 1.05838(16) 0.0388(6) Uani d . 1 1 . .
    O O3 0.7514(3) 0.6156(2) 0.81474(18) 0.0488(8) Uani d . 1 1 . .
    O O4 0.7413(4) 0.4615(3) 0.76263(18) 0.0636(10) Uani d . 1 1 . .
    O O5 0.2212(3) 0.64689(19) 0.75919(16) 0.0370(6) Uani d . 1 1 . .
    O O6 0.2988(3) 0.76927(17) 0.84850(14) 0.0282(5) Uani d . 1 1 . .
    O O7 0.4657(3) 0.89359(17) 1.16394(13) 0.0291(6) Uani d . 1 1 . .
    O O8 0.4577(3) 0.91183(17) 1.02914(13) 0.0267(5) Uani d . 1 1 . .
    O O9 0.7158(3) 0.90241(17) 0.93121(15) 0.0299(6) Uani d . 1 1 . .
    O O10 0.6023(3) 0.75914(17) 0.93639(13) 0.0272(5) Uani d . 1 1 . .
    O O11 0.5756(3) 0.95427(17) 0.73455(15) 0.0335(6) Uani d . 1 1 . .
    O O12 0.5291(3) 0.80015(16) 0.76449(14) 0.0275(5) Uani d . 1 1 . .
    O O13 0.2161(3) 1.0002(2) 0.90822(16) 0.0474(8) Uani d . 1 1 . .
    H H13B 0.2400 1.0278 0.9549 0.071 Uiso calc R 1 1 . .
    H H13A 0.1270 0.9998 0.8919 0.071 Uiso d R 1 1 . .
    O O14 -0.0721(3) 1.0087(3) 0.8562(2) 0.0745(12) Uani d . 1 1 . .
    H H14B -0.1085 0.9687 0.8892 0.050 Uiso d . 1 1 . .
    H H14A -0.1241 1.0501 0.8208 0.050 Uiso d . 1 1 . .
    C C1 0.4214(4) 0.5171(2) 0.9990(2) 0.0258(7) Uani d . 1 1 . .
    C C2 0.8037(4) 0.5293(3) 0.8105(2) 0.0347(9) Uani d . 1 1 . .
    C C3 0.9496(5) 0.5054(4) 0.8655(3) 0.0589(13) Uani d . 1 1 . .
    H H3A 0.9749 0.4372 0.8556 0.088 Uiso calc R 1 1 . .
    H H3B 0.9467 0.5134 0.9244 0.088 Uiso calc R 1 1 . .
    H H3C 1.0212 0.5500 0.8520 0.088 Uiso calc R 1 1 . .
    C C4 0.1955(4) 0.7242(3) 0.7973(2) 0.0268(8) Uani d . 1 1 . .
    C C5 0.0446(5) 0.7640(3) 0.7823(3) 0.0584(13) Uani d . 1 1 . .
    H H5A 0.0469 0.8360 0.7797 0.088 Uiso calc R 1 1 . .
    H H5B 0.0011 0.7436 0.8281 0.088 Uiso calc R 1 1 . .
    H H5C -0.0119 0.7381 0.7293 0.088 Uiso calc R 1 1 . .
    C C6 0.4177(4) 0.8653(2) 1.08777(19) 0.0206(7) Uani d . 1 1 . .
    C C7 0.3107(5) 0.7813(3) 1.0678(2) 0.0392(9) Uani d . 1 1 . .
    H H7A 0.2863 0.7697 1.0074 0.059 Uiso calc R 1 1 . .
    H H7B 0.2241 0.7985 1.0867 0.059 Uiso calc R 1 1 . .
    H H7C 0.3528 0.7215 1.0966 0.059 Uiso calc R 1 1 . .
    C C8 0.7178(4) 0.8098(3) 0.95129(19) 0.0257(8) Uani d . 1 1 . .
    C C9 0.8593(5) 0.7623(3) 0.9952(3) 0.0455(10) Uani d . 1 1 . .
    H H9A 0.8595 0.6930 0.9788 0.068 Uiso calc R 1 1 . .
    H H9B 0.8705 0.7669 1.0558 0.068 Uiso calc R 1 1 . .
    H H9C 0.9385 0.7967 0.9789 0.068 Uiso calc R 1 1 . .
    C C10 0.5884(4) 0.8614(2) 0.72301(19) 0.0229(7) Uani d . 1 1 . .
    C C11 0.6738(4) 0.8243(3) 0.6616(2) 0.0365(9) Uani d . 1 1 . .
    H H11A 0.6250 0.8430 0.6047 0.055 Uiso calc R 1 1 . .
    H H11B 0.6818 0.7525 0.6655 0.055 Uiso calc R 1 1 . .
    H H11C 0.7695 0.8536 0.6752 0.055 Uiso calc R 1 1 . .
loop_
    _atom_site_aniso_label
    _atom_site_aniso_U_11
    _atom_site_aniso_U_22
    _atom_site_aniso_U_33
    _atom_site_aniso_U_12
    _atom_site_aniso_U_13
    _atom_site_aniso_U_23
    La1 0.02665(12) 0.01320(10) 0.01550(10) 0.00021(7) 0.00519(7) 0.00054(6)
    La2 0.02568(12) 0.01433(10) 0.01519(10) -0.00034(7) 0.00396(7) -0.00131(6)
    O1 0.0374(16) 0.0368(15) 0.0278(13) 0.0104(12) 0.0111(11) 0.0146(11)
    O2 0.0411(17) 0.0468(17) 0.0327(14) 0.0106(13) 0.0172(12) 0.0183(12)
    O3 0.0396(18) 0.060(2) 0.0522(18) 0.0180(15) 0.0222(14) 0.0200(14)
    O4 0.067(2) 0.084(3) 0.0305(16) -0.0347(19) -0.0072(14) -0.0020(15)
    O5 0.0349(16) 0.0358(15) 0.0365(15) -0.0001(12) 0.0004(11) -0.0111(11)
    O6 0.0304(14) 0.0234(13) 0.0297(13) -0.0051(10) 0.0046(10) -0.0019(10)
    O7 0.0483(16) 0.0218(12) 0.0159(12) -0.0054(11) 0.0047(10) -0.0012(9)
    O8 0.0405(15) 0.0239(12) 0.0173(12) -0.0002(11) 0.0096(10) 0.0007(9)
    O9 0.0332(15) 0.0246(13) 0.0314(13) -0.0015(11) 0.0067(11) -0.0018(10)
    O10 0.0318(15) 0.0261(13) 0.0221(12) -0.0036(11) 0.0029(10) -0.0047(9)
    O11 0.0561(18) 0.0160(12) 0.0325(14) 0.0026(11) 0.0183(12) 0.0011(10)
    O12 0.0460(16) 0.0160(12) 0.0240(12) -0.0007(11) 0.0152(11) -0.0013(9)
    O13 0.0280(16) 0.072(2) 0.0382(15) 0.0102(14) 0.0003(11) -0.0260(14)
    O14 0.0296(18) 0.093(3) 0.097(3) 0.0079(17) 0.0056(17) 0.062(2)
    C1 0.035(2) 0.0217(18) 0.0212(17) -0.0014(15) 0.0080(14) 0.0011(13)
    C2 0.033(2) 0.052(3) 0.0205(18) -0.0039(19) 0.0083(15) 0.0007(16)
    C3 0.045(3) 0.052(3) 0.069(3) 0.007(2) -0.009(2) -0.011(2)
    C4 0.029(2) 0.0226(18) 0.0282(18) -0.0024(15) 0.0064(15) 0.0049(14)
    C5 0.030(3) 0.044(3) 0.099(4) 0.002(2) 0.011(2) -0.006(3)
    C6 0.0277(19) 0.0150(16) 0.0190(17) 0.0046(13) 0.0055(13) -0.0003(12)
    C7 0.049(3) 0.035(2) 0.033(2) -0.0146(19) 0.0088(17) -0.0027(16)
    C8 0.031(2) 0.029(2) 0.0175(16) 0.0030(16) 0.0068(13) -0.0052(13)
    C9 0.040(3) 0.045(3) 0.048(2) 0.010(2) 0.0007(19) 0.0001(19)
    C10 0.034(2) 0.0177(17) 0.0168(16) 0.0020(14) 0.0047(13) 0.0012(12)
    C11 0.044(2) 0.032(2) 0.040(2) 0.0031(18) 0.0233(18) 0.0015(16)
_geom_special_details
;
 All esds (except the esd in the dihedral angle between two l.s. planes)
 are estimated using the full covariance matrix.  The cell esds are taken
 into account individually in the estimation of esds in distances, angles
 and torsion angles; correlations between esds in cell parameters are only
 used when they are defined by crystal symmetry.  An approximate (isotropic)
 treatment of cell esds is used for estimating esds involving l.s. planes.
;
loop_
    _geom_bond_atom_site_label_1
    _geom_bond_atom_site_label_2
    _geom_bond_site_symmetry_2
    _geom_bond_distance
    _geom_bond_publ_flag
    La1 O3 . 2.476(3) ?
    La1 O1 . 2.505(2) ?
    La1 O11 2_646 2.515(2) ?
    La1 O2 3_667 2.519(2) ?
    La1 O10 . 2.548(2) ?
    La1 O5 . 2.565(3) ?
    La1 O12 . 2.572(2) ?
    La1 O7 4_575 2.578(2) ?
    La1 O6 . 2.727(2) ?
    La2 O4 2_656 2.427(3) ?
    La2 O6 . 2.469(2) ?
    La2 O13 . 2.517(3) ?
    La2 O8 . 2.561(2) ?
    La2 O9 . 2.598(3) ?
    La2 O7 3_677 2.636(2) ?
    La2 O12 . 2.655(2) ?
    La2 O8 3_677 2.739(2) ?
    La2 O11 . 2.771(2) ?
    La2 O10 . 2.802(2) ?
    O1 C1 . 1.254(4) ?
    O2 C1 . 1.247(4) ?
    O2 La1 3_667 2.519(2) ?
    O3 C2 . 1.258(5) ?
    O4 C2 . 1.244(5) ?
    O4 La2 2_646 2.427(3) ?
    O5 C4 . 1.250(4) ?
    O6 C4 . 1.272(4) ?
    O7 C6 . 1.263(4) ?
    O7 La1 4_576 2.578(2) ?
    O7 La2 3_677 2.636(2) ?
    O8 C6 . 1.255(4) ?
    O8 La2 3_677 2.739(2) ?
    O9 C8 . 1.273(4) ?
    O10 C8 . 1.256(4) ?
    O11 C10 . 1.260(4) ?
    O11 La1 2_656 2.515(2) ?
    O12 C10 . 1.261(4) ?
    O13 H13B . 0.8200 ?
    O13 H13A . 0.8200 ?
    O14 H14B . 0.8733 ?
    O14 H14A . 0.8611 ?
    C1 C1 3_667 1.542(7) ?
    C2 C3 . 1.490(6) ?
    C3 H3A . 0.9600 ?
    C3 H3B . 0.9600 ?
    C3 H3C . 0.9600 ?
    C4 C5 . 1.484(5) ?
    C5 H5A . 0.9600 ?
    C5 H5B . 0.9600 ?
    C5 H5C . 0.9600 ?
    C6 C7 . 1.491(5) ?
    C7 H7A . 0.9600 ?
    C7 H7B . 0.9600 ?
    C7 H7C . 0.9600 ?
    C8 C9 . 1.498(5) ?
    C9 H9A . 0.9600 ?
    C9 H9B . 0.9600 ?
    C9 H9C . 0.9600 ?
    C10 C11 . 1.491(5) ?
    C11 H11A . 0.9600 ?
    C11 H11B . 0.9600 ?
    C11 H11C . 0.9600 ?
loop_
    _geom_angle_atom_site_label_1
    _geom_angle_atom_site_label_2
    _geom_angle_atom_site_label_3
    _geom_angle_site_symmetry_1
    _geom_angle_site_symmetry_3
    _geom_angle
    _geom_angle_publ_flag
    O3 La1 O1 . . 133.67(9) ?
    O3 La1 O11 . 2_646 95.29(10) ?
    O1 La1 O11 . 2_646 83.53(8) ?
    O3 La1 O2 . 3_667 70.52(9) ?
    O1 La1 O2 . 3_667 63.98(8) ?
    O11 La1 O2 2_646 3_667 77.69(9) ?
    O3 La1 O10 . . 81.21(10) ?
    O1 La1 O10 . . 83.72(8) ?
    O11 La1 O10 2_646 . 158.48(8) ?
    O2 La1 O10 3_667 . 81.16(9) ?
    O3 La1 O5 . . 151.38(9) ?
    O1 La1 O5 . . 73.70(9) ?
    O11 La1 O5 2_646 . 77.68(8) ?
    O2 La1 O5 3_667 . 132.77(9) ?
    O10 La1 O5 . . 114.99(8) ?
    O3 La1 O12 . . 78.93(9) ?
    O1 La1 O12 . . 131.63(8) ?
    O11 La1 O12 2_646 . 135.50(7) ?
    O2 La1 O12 3_667 . 137.28(9) ?
    O10 La1 O12 . . 64.94(7) ?
    O5 La1 O12 . . 86.80(8) ?
    O3 La1 O7 . 4_575 78.23(9) ?
    O1 La1 O7 . 4_575 137.68(9) ?
    O11 La1 O7 2_646 4_575 63.59(7) ?
    O2 La1 O7 3_667 4_575 127.01(8) ?
    O10 La1 O7 . 4_575 135.05(8) ?
    O5 La1 O7 . 4_575 73.79(9) ?
    O12 La1 O7 . 4_575 72.09(7) ?
    O3 La1 O6 . . 138.55(9) ?
    O1 La1 O6 . . 69.50(7) ?
    O11 La1 O6 2_646 . 124.24(8) ?
    O2 La1 O6 3_667 . 125.26(8) ?
    O10 La1 O6 . . 66.35(7) ?
    O5 La1 O6 . . 48.66(7) ?
    O12 La1 O6 . . 64.57(7) ?
    O7 La1 O6 4_575 . 106.60(7) ?
    O4 La2 O6 2_656 . 78.42(11) ?
    O4 La2 O13 2_656 . 72.15(10) ?
    O6 La2 O13 . . 84.84(9) ?
    O4 La2 O8 2_656 . 140.15(10) ?
    O6 La2 O8 . . 88.45(8) ?
    O13 La2 O8 . . 69.29(9) ?
    O4 La2 O9 2_656 . 143.46(10) ?
    O6 La2 O9 . . 113.47(8) ?
    O13 La2 O9 . . 140.44(8) ?
    O8 La2 O9 . . 76.21(8) ?
    O4 La2 O7 2_656 3_677 82.21(11) ?
    O6 La2 O7 . 3_677 160.30(7) ?
    O13 La2 O7 . 3_677 92.65(9) ?
    O8 La2 O7 . 3_677 108.97(7) ?
    O9 La2 O7 . 3_677 80.56(8) ?
    O4 La2 O12 2_656 . 80.35(9) ?
    O6 La2 O12 . . 67.02(7) ?
    O13 La2 O12 . . 144.06(8) ?
    O8 La2 O12 . . 128.57(7) ?
    O9 La2 O12 . . 74.00(8) ?
    O7 La2 O12 3_677 . 106.28(7) ?
    O4 La2 O8 2_656 3_677 117.51(10) ?
    O6 La2 O8 . 3_677 148.30(7) ?
    O13 La2 O8 . 3_677 75.62(8) ?
    O8 La2 O8 . 3_677 61.48(8) ?
    O9 La2 O8 . 3_677 71.19(8) ?
    O7 La2 O8 3_677 3_677 47.50(7) ?
    O12 La2 O8 . 3_677 139.14(7) ?
    O4 La2 O11 2_656 . 70.01(10) ?
    O6 La2 O11 . . 109.68(7) ?
    O13 La2 O11 . . 135.23(9) ?
    O8 La2 O11 . . 148.94(8) ?
    O9 La2 O11 . . 73.48(8) ?
    O7 La2 O11 3_677 . 59.48(7) ?
    O12 La2 O11 . . 47.18(7) ?
    O8 La2 O11 3_677 . 101.74(7) ?
    O4 La2 O10 2_656 . 134.52(9) ?
    O6 La2 O10 . . 66.16(7) ?
    O13 La2 O10 . . 128.54(9) ?
    O8 La2 O10 . . 68.43(7) ?
    O9 La2 O10 . . 47.82(7) ?
    O7 La2 O10 3_677 . 128.13(8) ?
    O12 La2 O10 . . 60.43(7) ?
    O8 La2 O10 3_677 . 107.45(7) ?
    O11 La2 O10 . . 95.38(7) ?
    C1 O1 La1 . . 121.6(2) ?
    C1 O2 La1 . 3_667 121.1(2) ?
    C2 O3 La1 . . 117.3(3) ?
    C2 O4 La2 . 2_646 144.2(3) ?
    C4 O5 La1 . . 99.7(2) ?
    C4 O6 La2 . . 142.5(2) ?
    C4 O6 La1 . . 91.4(2) ?
    La2 O6 La1 . . 105.00(8) ?
    C6 O7 La1 . 4_576 152.2(2) ?
    C6 O7 La2 . 3_677 98.07(18) ?
    La1 O7 La2 4_576 3_677 109.26(8) ?
    C6 O8 La2 . . 146.7(2) ?
    C6 O8 La2 . 3_677 93.35(18) ?
    La2 O8 La2 . 3_677 118.52(8) ?
    C8 O9 La2 . . 100.4(2) ?
    C8 O10 La1 . . 134.3(2) ?
    C8 O10 La2 . . 91.1(2) ?
    La1 O10 La2 . . 100.79(8) ?
    C10 O11 La1 . 2_656 149.3(2) ?
    C10 O11 La2 . . 93.83(19) ?
    La1 O11 La2 2_656 . 106.98(8) ?
    C10 O12 La1 . . 153.9(2) ?
    C10 O12 La2 . . 99.38(18) ?
    La1 O12 La2 . . 104.19(8) ?
    La2 O13 H13B . . 109.5 ?
    La2 O13 H13A . . 139.9 ?
    H13B O13 H13A . . 110.2 ?
    H14B O14 H14A . . 123.3 ?
    O2 C1 O1 . . 126.8(3) ?
    O2 C1 C1 . 3_667 116.8(4) ?
    O1 C1 C1 . 3_667 116.4(4) ?
    O4 C2 O3 . . 124.0(4) ?
    O4 C2 C3 . . 117.1(4) ?
    O3 C2 C3 . . 118.9(4) ?
    C2 C3 H3A . . 109.5 ?
    C2 C3 H3B . . 109.5 ?
    H3A C3 H3B . . 109.5 ?
    C2 C3 H3C . . 109.5 ?
    H3A C3 H3C . . 109.5 ?
    H3B C3 H3C . . 109.5 ?
    O5 C4 O6 . . 120.1(3) ?
    O5 C4 C5 . . 119.9(3) ?
    O6 C4 C5 . . 120.0(3) ?
    O5 C4 La1 . . 56.36(18) ?
    O6 C4 La1 . . 63.83(18) ?
    C5 C4 La1 . . 175.4(3) ?
    C4 C5 H5A . . 109.5 ?
    C4 C5 H5B . . 109.5 ?
    H5A C5 H5B . . 109.5 ?
    C4 C5 H5C . . 109.5 ?
    H5A C5 H5C . . 109.5 ?
    H5B C5 H5C . . 109.5 ?
    O8 C6 O7 . . 118.7(3) ?
    O8 C6 C7 . . 120.8(3) ?
    O7 C6 C7 . . 120.5(3) ?
    O8 C6 La2 . 3_677 62.63(16) ?
    O7 C6 La2 . 3_677 57.95(16) ?
    C7 C6 La2 . 3_677 163.9(2) ?
    C6 C7 H7A . . 109.5 ?
    C6 C7 H7B . . 109.5 ?
    H7A C7 H7B . . 109.5 ?
    C6 C7 H7C . . 109.5 ?
    H7A C7 H7C . . 109.5 ?
    H7B C7 H7C . . 109.5 ?
    O10 C8 O9 . . 120.6(3) ?
    O10 C8 C9 . . 120.1(3) ?
    O9 C8 C9 . . 119.2(3) ?
    O10 C8 La2 . . 64.91(18) ?
    O9 C8 La2 . . 55.73(17) ?
    C9 C8 La2 . . 174.4(3) ?
    C8 C9 H9A . . 109.5 ?
    C8 C9 H9B . . 109.5 ?
    H9A C9 H9B . . 109.5 ?
    C8 C9 H9C . . 109.5 ?
    H9A C9 H9C . . 109.5 ?
    H9B C9 H9C . . 109.5 ?
    O11 C10 O12 . . 119.2(3) ?
    O11 C10 C11 . . 120.4(3) ?
    O12 C10 C11 . . 120.4(3) ?
    O11 C10 La2 . . 62.41(17) ?
    O12 C10 La2 . . 57.11(16) ?
    C11 C10 La2 . . 173.2(2) ?
    C10 C11 H11A . . 109.5 ?
    C10 C11 H11B . . 109.5 ?
    H11A C11 H11B . . 109.5 ?
    C10 C11 H11C . . 109.5 ?
    H11A C11 H11C . . 109.5 ?
    H11B C11 H11C . . 109.5 ?
loop_
    _geom_hbond_atom_site_label_D
    _geom_hbond_atom_site_label_H
    _geom_hbond_atom_site_label_A
    _geom_hbond_site_symmetry_A
    _geom_hbond_distance_DH
    _geom_hbond_distance_HA
    _geom_hbond_distance_DA
    _geom_hbond_angle_DHA
    O13 H13A O14 . 0.82 1.84 2.654(4) 176.0
    O13 H13B O9 3_677 0.82 2.01 2.831(3) 176.1
    O14 H14B O9 1_455 0.87 2.12 2.921(4) 152.9
    O14 H14A O5 2_556 0.86 1.90 2.761(4) 174.3
data_global
_journal_date_recd_electronic     2011-08-10
_journal_date_accepted     2011-09-17
_journal_name_full     'Acta Crystallographica, Section E'
_journal_year     2011
_journal_volume     67
_journal_issue     10
_journal_page_first     em1436
_journal_page_last     em1437
_journal_paper_category     QM
_journal_coeditor_code     QK2021
_publ_contact_author_name     'Professor Yun-Xiao Liang'
_publ_contact_author_address
;
     State Key Laboratory Base of Novel Functional Materials
     and Preparation Science,
     Faculty of Materials Science and Chemical Engineering,
     Ningbo University
     Ningbo 315211
     P. R. China
;
_publ_contact_author_email     liangyunxiao@nbu.edu.cn
_publ_contact_author_fax     '086 574 87600734'
_publ_contact_author_phone     '086 574 87600874'
_publ_section_title
;
Poly[[tetra-\m~3~-acetato-hexa-\m~2~-acetato-diaqua-\m~2~-oxalato-\
tetralanthanum(III)] dihydrate]
;
loop_
    _publ_author_name
    _publ_author_address
    'Wen-Jing Di'
;
 State Key Lab. Base of Novel Functional Materials and Preparation Science
 Faculty of Materials Science and Chemical Engineering
 Ningbo University
 Ningbo, Zhejiang
 315211, People's Republic of China
;
    'Shao-Min Lan'
;
State Key Lab. Base of Novel Functional Materials and Preparation Science
 Faculty of Materials Science and Chemical Engineering
 Ningbo University
 Ningbo, Zhejiang
 315211, People's Republic of China
;
    'Qun Zhang'
;
 State Key Lab. Base of Novel Functional Materials and Preparation Science
 Faculty of Materials Science and Chemical Engineering
 Ningbo University
 Ningbo, Zhejiang
 315211, People's Republic of China
;
    'Yun-Xiao Liang*'
;
 State Key Lab. Base of Novel Functional Materials and Preparation Science
 Faculty of Materials Science and Chemical Engineering
 Ningbo University
 Ningbo, Zhejiang
 315211, People's Republic of China
;
_publ_section_abstract
;
The title compound,
{[La~4~(C~2~H~3~O~2~)~10~(C~2~O~4~)(H~2~O)~2~].2H~2~O}<i>~n~</i>, exhibits a
two-dimensional layered structure with the oxalate and acetate ligands acting
as bridges. There are two asymmetric units in a formula unit. The asymmetric
unit contains two crystallographically independent lanthanum(III) ions, half
of an oxalate ligand, five acetate ligands, one coordinated water molecule and
one uncoordinated water molecule. The coordination numbers of the two La ions
are 9 and 10. Adjacent layers of the structure, which extend parallel to
(100), are linked by O--H...O hydrogen bonds and are also held together by van
der Waals interactions between the CH~3~ groups of the acetate anions.
;
_publ_section_comment
;
Recently, lanthanide metal-organic frameworks have attracted considerable
attention due to their interesting properties, such as porosity (Zhu <i>et
al.</i>, 2006), luminescence (Deng <i>et al.</i>, 2009;
B\"unzli & Piguet,
2005) and magnetism (Zhang <i>et al.</i>, 2008). The interest
in mixed-ligand
lanthanide oxalates is due to: first, lanthanide ions have large size, high
and variable coordination numbers and flexible coordination environments;
second, oxalate, as a bisbidentate ligand, has a strong coordination ability
to metal ions (Kustaryono <i>et al.</i>, 2010; Rom\'ero & Trombe,
1999; Yu
<i>et al.</i>, 2006; Ohba <i>et al.</i>, 1993). Most of the
known lanthanide
oxalates were prepared by hydrothermal reactions of various oxalate salts or
of mixtures containing free oxalic acid and other reagents (Zhang <i>et
al.</i>, 2009; Trombe <i>et al.</i>, 2005), while in a few
instances the
oxalate was generated by chance via an <i>in situ</i> decomposition of organic
reagents (Koner & Goldberg, 2009; Li <i>et al.</i>, 2003;
Mohapatra <i>et
al.</i>, 2009). In one case a metal-assisted reduction of CO~2~ was
invoked to
explain an unexpected oxalate formation (Min & Lee, 2002).
We report here the synthesis and crystal structure of a new lanthanum oxalate
acetate, where the oxalate was formed <i>in situ</i> under hydrothermal
conditions presumably by an redox reaction of copper(II) acetate under
concomitant formation of Cu~2~O (see Experimental). When the reaction was
carried out without copper(II) acetate, different products were obtained.
Oxidation of acetate to oxalate has been reported (Zieli\'nski, 1983).
As shown in Fig. 1, the asymmetric unit of (<b>I</b>) contains two La ions, a
half oxalate anion, five acetate groups, one coordinated water molecule, and
one noncoordinated water molecule. The two crystallographically independent
lanthanum atoms, La1 and La2, are nine- and ten-coordinated by oxygen atoms.
The La1 ion is coordinated by seven acetate oxygen atoms (one acetate in
chelating fashion) and two oxygen atoms O1 and O2 of a chelating
centrosymmetric oxalate group. The La---O bond distances vary from 2.476(3) to
2.727(2) \%A (see supplementary materials). The La1---O bond distances of the
oxalate group are 2.505(2) \%A and 2.519(2) \%A. The La2 ion is coordinated by
nine acetate oxygen atoms (three acetate groups in chelating fashion) and by a
water molecule (H~2~O13) in terminal position. The La2---O bond distances vary
from 2.427(3) to 2.802(2) \%A. The La---O bond distance of the coordinating
water molecule is 2.517(3) \%A. All La---O bond distances of (<b>I</b>) are in
the normal range for La(III) ions (Trombe & Rom\'ero, 2000; Deng <i>et
al.</i>, 2009). In the crystal structure of (<b>I</b>), each
centrosymmetric
bisbidentate oxalate ligand bridges two neighbouring La1 ions. The acetate
groups have three different coordination modes: Firstly, the acetate group is
\m~3~-\h~2~-\h~2~-bridging (the group chelates one La and links with each
oxygen to a second and third La). Such coordination has been observed
previously (Zhang <i>et al.</i>, 2009; Dan <i>et al.</i>,
2006). Secondly, the
acetate group chelates one La ion and binds with one of its two O to a second
La. Such coordination mode of lanthanide acetates has been previously observed
(Koner & Goldberg, 2009; Dan <i>et al.</i>, 2006). Thirdly, an
acetate ion
bridges two metal ions with each oxygen bonded to one La. Such coordination
mode has also been reported previously (Mazurek <i>et al.</i>, 1985).
As shown in Fig. 2, the title compound possesses a two-dimensional polymeric
layered structure parallel to (100). The layer contains as a characteristic
feature 10-membered oval rings of La atoms linked by the acetate groups. Each
of these rings is subdivided in two centrosymmetric halves by a central
oxalate bridge, which reinforces the layer. While the central parts of the
layers are formed by the La ions and the carboxyl groups of acetate and
oxalate anions, the outer parts of the layers are formed by the CH~3~ groups
of the acetate groups and by the La-coordinating water molecules. Therefore,
perpendicular to (100) the layers are mutually held together by van der Waals
contacts between the CH~3~ groups and by the noncoordinating water molecule
H~2~O14, each of which links two layers via one accepted and two donated
O---H...O hydrogen bonds (Table 1). This leads to the formation of a
three-dimensional supramolecular network shown in Fig. 3.
;
_publ_section_acknowledgements
;
This work was supported by the Ningbo Natural Science Foundation (grant No. 2009
A610052) and the K. C. Wong Magna Fund in Ningbo University.
;
_publ_section_references
;
Brandenburg, K. & Putz, H. (2008). <i>DIAMOND</i>. Crystal Impact GbR,
Bonn, Germany.
B\"unzli, J.-C. G. & Piguet, C. (2005). <i>Chem. Soc. Rev.</i>
<b>34</b>, 1048--1077.
Dan, M., Cheetham, A. K. & Rao, C. N. R. (2006). <i>Inorg. Chem.</i>
<b>45</b>, 8227--8238.
Deng, H., Qiu, Y. C., Li, Y. H., Liu, Z. H. & Guillou, O. (2009).
<i>Inorg. Chim. Acta</i>, <b>362</b>, 1797--1804.
Higashi, T. (1995). <i>ABSCOR</i>. Rigaku Corporation, Tokyo, Japan.
Johnson, C. K. (1976). <i>ORTEPII</i>. Report ORNL-5138. Oak Ridge
National Laboratory, Tennessee, USA.
Koner, R. & Goldberg, I. (2009). <i>Acta Cryst.</i> C<b>65</b>,
m160--m164.
Kustaryono, D., Kerbellec, N., Calvez, G., Freslon, S., Daiguebonne, C.
& Guillou, O. (2010). <i>Cryst. Growth Des.</i> <b>10</b>, 775--781.
Li, X., Cao, R., Sun, D. F., Shi, Q., Bi, W. H. & Hong, M. C. (2003).
<i>Inorg. Chem. Commun.</i> <b>6</b>, 815--818.
Mazurek, W., Kennedy, B. J., Murray, K. S., O'connor, M. J., Rodgers,
J. R., Snow, M. R., Wedd, A. G. & Zwack, P. R. (1985). <i>Inorg. Chem.</i>
<b>24</b>, 3258--3264.
Min, D. & Lee, S. W. (2002). <i>Inorg. Chem. Commun.</i> <b>5</b>,
978--983.
Mohapatra, S., Vayasmudri, S., Mostafa, G. & Maji, T. K. (2009). <i>J.
Mol. Struct.</i> <b>932</b>, 123--128.
Ohba, M., Tamaki, H., Matsumoto, N. & Okawa, H. (1993). <i>Inorg.
Chem.</i> <b>32</b>, 5385--5390.
Rigaku  (1998). <i>RAPID-AUTO</i>. Rigaku Corporation, Tokyo, Japan.
Rigaku/MSC  (2002). <i>CrystalStructure</i>. Rigaku/MSC, The Woodlands,
Texas, USA.
Rom\'ero, S. & Trombe, J. C. (1999). <i>Polyhedron</i>, <b>18</b>,
1653--1659.
Sheldrick, G. M. (2008). <i>Acta Cryst.</i> A<b>64</b>, 112--122.
Trombe, J. C., Jaud, J. & Galy, J. (2005). <i>J. Solid State Chem.</i>
<b>178</b>, 1094--1103.
Trombe, J. C. & Rom\'ero, S. (2000). <i>Solid State Sci</i>. <b>2</b>,
279--283.
Westrip, S. P. (2010). <i>J. Appl. Cryst.</i> <b>43</b>, 920--925.
Yu, J. H., Hou, Q., Bi, M. H., L\"u, Z. L., Zhang, X., Qu, X. J., Lu,
J. & Xu, J. Q. (2006). <i>J. Mol. Struct.</i> <b>800</b>, 69--73.
Zhang, X. J., Xing, Y. H., Han, J., Ge, M. F. & Niu, S. Y. (2008).
<i>Z. Anorg. Allg. Chem.</i> <b>634</b>, 1765--1769.
Zhang, X. J., Xing, Y. H., Wang, C. G., Han, J., Li, J., Ge, M. F.,
Zeng, X. Q. & Niu, S. Y. (2009). <i>Inorg. Chim. Acta</i>, <b>362</b>,
1058--1064.
Zhu, W. H., Wang, Z. M. & Gao, S. (2006). <i>Dalton Trans.</i> pp.
765--768.
Zieli\'nski, M. (1983). <i>J. Radioanal. Chem.</i>, <b>80</b>,
237--246.
;
_publ_section_related_literature
;
For properties of lanthanide metal-organic frameworks, see: Zhu <i>et al.</i>
(2006); Deng <i>et al.</i> (2009); B\"unzli & Piguet
(2005); Zhang <i>et
al.</i> (2008). For metal oxalates, see: Kustaryono <i>et al.</i>
(2010);
Rom\'ero & Trombe (1999); Yu <i>et al.</i> (2006); Ohba <i>et
al.</i> (1993).
For lanthanide oxalates obtained from oxalate-containing starting material,
see: Zhang <i>et al.</i> (2009); Trombe <i>et al.</i> (2005).
For lanthanide
oxalates with oxalate formed in the course of the synthesis by decomposition
of organic compounds or other unconventional reactions, see: Koner & Goldberg
(2009); Li <i>et al.</i> (2003); Min & Lee (2002);
Mohapatra <i>et al.</i>
(2009). For oxidation of acetate to oxalate, see: Zieli\'nski
(1983). For
La---O bond lengths, see: Trombe & Rom\'ero (2000); Deng <i>et al.</i>
(2009).
For coordination modes of acetate groups, see: Zhang <i>et al.</i>
(2009); Dan
<i>et al.</i> (2006); Koner & Goldberg (2009); Mazurek <i>et
al.</i> (1985).
;
_publ_section_exptl_prep
;
Copper acetate monohydrate (>98%, Shanghai Zhenxing Reagent Factory), lanthanum
acetate hydrate (99.99%, Crystal Pure Reagent Co., Ltd. Shanghai),
borax(>99.5%, Chemical Co., Ltd. Wuxi Jiani), acetic acid (>99.5%, Sinopharm
Chemical Reagent Co., Ltd.) were used without further purification.
The mixture of copper acetate monohydrate (0.097 g, 0.5 mmol), lanthanum
acetate hydrate (0.318 g, 1 mmol), borax (0.381 g, 1 mmol), acetic acid (0.2
ml) and deionized water (7 ml), was placed in a 23 ml Teflon reactor and
stirred for 20 min in air, then heated at 453 K for 5 d, followed by cooling
to room temperature at a rate of 5K/h. Colorless transparent X-ray quality
single crystals of compound (I) and red single crystals of Cu~2~O were
obtained, which were used for X-ray diffraction analysis.
;
_publ_section_exptl_refinement
;
The H atoms of the methyl groups were located from the difference Fourier map
and were constrained to ride on their parent atoms with C---H = 0.96 \%A, and
with <i>U</i>~iso~ = 1.5 <i>U</i>~eq~(parent atom). The water H atoms were
placed in geometric positions and refined with a riding model, O---H = 0.82
\%A for the coordinated water, O---H \\simeq 0.86 \%A for the noncoordinated
water.
;
