# Supplementary material for: Poly[[tetra-μ3-acetato-hexa-μ2-acetato­diaqua-μ2-oxalato-tetra­lanthanum(III)] dihydrate]
Source: Acta Crystallogr Sect E Struct Rep Online. 2011 Sep 30;67(Pt 10):m1436–7. doi: 10.1107/S1600536811038037 (PMC3201431; doi:10.1107/S1600536811038037)
Supplement: Supplementary file 2 [file e-67-m1436-Isup2.hkl]

# 
# h,k,l, Fc-squared, Fo-squared, sigma(Fo-squared) and status flag 
# 
data_I
_shelx_title ' la in P2(1)/c' 
_shelx_refln_list_code          4 
_shelx_F_calc_maximum      357.25 
_exptl_crystal_F_000      1244.00 
_reflns_d_resolution_high  0.8401 
 
loop_ 
 _symmetry_equiv_pos_as_xyz 
 'x, y, z' 
 '-x, y+1/2, -z+1/2' 
 '-x, -y, -z' 
 'x, -y-1/2, z-1/2' 
 
_cell_length_a     9.4139 
_cell_length_b    13.3101 
_cell_length_c    16.0871 
_cell_angle_alpha  90.000 
_cell_angle_beta  103.103 
_cell_angle_gamma  90.000 
 
_shelx_F_squared_multiplier     1.000 
 
loop_ 
 _refln_index_h 
 _refln_index_k 
 _refln_index_l 
 _refln_F_squared_calc 
 _refln_F_squared_meas 
 _refln_F_squared_sigma 
 _refln_observed_status 
   2   0   0    80988.85    78033.64   1009.07 o 
   3   0   0    48596.79    47285.94    598.08 o 
   4   0   0    41732.17    42511.14    566.96 o 
   5   0   0     4304.13     4063.55     95.70 o 
   6   0   0      118.43      201.70     38.28 o 
   7   0   0       53.37      110.71     63.61 o 
   8   0   0      656.42      622.59     99.32 o 
   9   0   0       16.61       62.10     50.19 o 
   2   1   0     2612.69     2639.14     29.70 o 
   3   1   0     3929.02     3871.92     77.54 o 
   4   1   0     5775.35     5298.16     62.57 o 
   5   1   0     7881.43     7427.11     90.94 o 
   6   1   0     1716.47     1676.91     54.76 o 
   7   1   0     4358.58     4347.84     89.86 o 
   8   1   0     1286.04     1324.24     98.88 o 
   9   1   0        0.63       17.41     31.21 o 
  10   1   0       45.77        1.55     62.05 o 
   0   2   0    25938.44    26793.58    349.72 o 
   1   2   0    12250.91    12253.20    205.60 o 
   2   2   0    11690.82    11498.23     88.64 o 
   3   2   0     3027.25     3011.31     53.20 o 
   4   2   0        4.26       24.41     14.14 o 
   5   2   0     3992.46     4157.20     70.78 o 
   6   2   0     7653.69     7445.03    108.54 o 
   7   2   0      891.69      948.32     55.43 o 
   8   2   0     2831.57     2740.41     99.01 o 
   9   2   0     2671.54     2863.68    149.30 o 
   1   3   0     2844.00     2892.05     38.11 o 
   2   3   0    25607.21    25260.28    246.00 o 
   3   3   0    63843.92    64610.08    641.64 o 
   4   3   0    49378.68    50297.74    535.50 o 
   5   3   0    18596.20    18979.59    239.94 o 
   6   3   0    11467.57    11200.68    284.01 o 
   7   3   0     2988.94     2881.62    117.76 o 
   8   3   0     1639.59     1714.21    104.34 o 
   9   3   0      195.14       95.22     97.50 o 
  10   3   0      384.90      323.71    147.71 o 
   0   4   0    12969.11    12986.46    190.54 o 
   1   4   0    88473.28    84323.03    958.66 o 
   2   4   0    42542.35    42361.79    401.09 o 
   3   4   0    45000.49    45214.15    490.06 o 
   4   4   0    34132.83    34673.08    338.63 o 
   5   4   0    15607.22    15447.33    171.32 o 
   6   4   0     6939.14     6697.84    107.14 o 
   7   4   0     3439.45     3179.79     82.45 o 
   8   4   0     5614.45     5610.10    122.62 o 
   9   4   0     1415.46     1569.88     80.00 o 
  10   4   0     1368.66     1525.97    104.04 o 
   1   5   0     4991.22     4981.17     61.36 o 
   2   5   0     8916.06     8733.34    150.72 o 
   3   5   0     3805.69     3763.06    100.88 o 
   4   5   0     1212.44      974.76     44.44 o 
   5   5   0     6114.49     5957.80    161.96 o 
   6   5   0     2886.26     3099.89    113.25 o 
   7   5   0      774.05      765.84     52.48 o 
   8   5   0      184.77      290.20     59.15 o 
   9   5   0     1052.44     1203.57    217.71 o 
  10   5   0     1622.27     1604.01    111.42 o 
   0   6   0    24943.52    25820.12    323.05 o 
   1   6   0    28079.64    29142.70    324.08 o 
   2   6   0    11244.46    10652.02    167.33 o 
   3   6   0     1582.26     1617.32     20.11 o 
   4   6   0        2.39        7.25     16.10 o 
   5   6   0      532.46      509.33     41.29 o 
   6   6   0     2825.62     2933.43    101.85 o 
   7   6   0    10581.92    10516.19    214.24 o 
   8   6   0     4829.23     4848.85    140.73 o 
   9   6   0     2832.39     2944.39    129.56 o 
  10   6   0     2005.38     2066.94    192.02 o 
   1   7   0      101.72      164.16     39.57 o 
   2   7   0     1285.71     1432.93     90.36 o 
   3   7   0     2006.58     2209.51     51.62 o 
   4   7   0      838.24      867.47     21.28 o 
   5   7   0      576.17      597.03     27.06 o 
   6   7   0      727.08      877.80     46.80 o 
   7   7   0     2929.36     2934.55     94.49 o 
   8   7   0     1054.72     1018.93     56.53 o 
   9   7   0      156.71      211.62     41.48 o 
   0   8   0     6118.77     6063.78    178.90 o 
   1   8   0      117.52      189.80     41.58 o 
   2   8   0     2053.76     1868.86    106.56 o 
   3   8   0     6554.14     6517.61    100.88 o 
   4   8   0    11423.23    10938.42    143.98 o 
   5   8   0    12467.47    12805.13    124.50 o 
   6   8   0    15895.04    16040.01    180.64 o 
   7   8   0    22060.25    21969.57    278.50 o 
   8   8   0    16116.56    16128.91    263.90 o 
   9   8   0    13147.66    13370.40    233.74 o 
   1   9   0      857.28      803.01     43.08 o 
   2   9   0     5684.19     5511.61    121.19 o 
   3   9   0    12001.32    11946.13    177.28 o 
   4   9   0    10068.28    10099.02    151.91 o 
   5   9   0     1729.02     1703.78     69.87 o 
   6   9   0      507.53      532.92     50.56 o 
   7   9   0       35.44       64.37     26.70 o 
   8   9   0       37.78       78.90     35.18 o 
   0  10   0      177.29      171.47     15.67 o 
   1  10   0      294.16      390.26     52.38 o 
   2  10   0      188.98      219.22     55.57 o 
   3  10   0       63.73      139.23     35.33 o 
   4  10   0      380.77      366.31     48.33 o 
   5  10   0      982.97      907.14     55.49 o 
   6  10   0      142.89      147.48     42.85 o 
   7  10   0      108.55      170.18     70.38 o 
   8  10   0       28.12       35.98     47.07 o 
   1  11   0     2577.87     2539.15     82.80 o 
   2  11   0     4101.88     3852.62    127.71 o 
   3  11   0     4270.61     4253.22    172.03 o 
   4  11   0     5209.79     5000.58    151.50 o 
   5  11   0     4807.46     4678.87    137.57 o 
   6  11   0     1258.23     1314.58     74.95 o 
   7  11   0      337.95      536.79     62.13 o 
   0  12   0      970.00     1014.95     37.54 o 
   1  12   0     2382.69     2299.73    126.08 o 
   2  12   0     2731.32     2796.07    105.79 o 
   3  12   0     6829.45     6873.82    154.08 o 
   4  12   0     9286.04     9102.61    166.72 o 
   5  12   0     9302.16     9084.99    178.52 o 
   6  12   0     9542.23     9360.53    228.52 o 
   7  12   0     8914.00     9075.59    206.26 o 
   1  13   0     1297.49     1247.55     80.49 o 
   2  13   0      858.61      868.90     69.38 o 
   3  13   0      293.33      394.23     63.62 o 
   4  13   0      540.49      635.51     60.15 o 
   5  13   0      454.71      538.87     65.80 o 
   6  13   0      454.37      571.55     67.20 o 
   0  14   0     9266.83     9326.38    251.33 o 
   1  14   0     7140.13     6899.50    195.06 o 
   2  14   0     4566.39     4375.53    128.90 o 
   3  14   0     1560.21     1648.37     95.97 o 
   4  14   0       11.54       19.92     43.96 o 
   5  14   0      778.82      784.75    118.29 o 
   1  15   0      972.65      992.92     83.66 o 
   2  15   0     1067.20     1069.14     56.60 o 
   3  15   0      863.28      864.82     60.27 o 
 -10   1   1     7049.24     7671.10    351.73 o 
  -9   1   1     8414.76     8370.02    164.19 o 
  -8   1   1    12571.35    12241.56    263.61 o 
  -7   1   1     9878.96     9599.82    157.83 o 
  -6   1   1     6684.62     6782.89     98.93 o 
  -5   1   1      542.32      609.99     38.48 o 
  -4   1   1     5655.93     5358.51     81.95 o 
  -3   1   1     2189.69     2291.47     33.62 o 
  -2   1   1     1543.67     1735.79     24.74 o 
   1   1   1      147.46      184.56      6.39 o 
   2   1   1       75.31      109.98     34.16 o 
   3   1   1     1119.08     1322.53     39.36 o 
   4   1   1     4131.88     3796.26     51.96 o 
   5   1   1    10074.56    10012.90    186.46 o 
   6   1   1    14101.10    13803.02    220.04 o 
   7   1   1    10930.69    11173.30    172.82 o 
   8   1   1     5792.78     6037.14    122.72 o 
   9   1   1     1985.13     2201.63    101.48 o 
  10   1   1        0.33      -12.14     50.13 o 
  -9   2   1     4828.79     4680.69    167.29 o 
  -8   2   1    17980.84    17115.60    523.48 o 
  -7   2   1    35597.47    35529.93    523.55 o 
  -6   2   1    36788.16    35686.09    390.83 o 
  -5   2   1    43373.25    42281.50    442.26 o 
  -4   2   1    71210.46    70523.69    725.64 o 
  -3   2   1    69991.87    69224.63    690.30 o 
  -2   2   1    19656.14    19811.65    148.53 o 
  -1   2   1     6941.26     6842.95     61.23 o 
   0   2   1     5840.68     6203.42     31.27 o 
   1   2   1      160.71      220.98      7.58 o 
   2   2   1      152.82      168.75     21.01 o 
   3   2   1     1707.22     1694.49     33.47 o 
   4   2   1     2114.21     1953.90     38.49 o 
   5   2   1     2356.37     2272.87     58.46 o 
   6   2   1    10539.76    10494.74    146.48 o 
   7   2   1    18379.05    18604.47    271.62 o 
   8   2   1    15979.06    15679.40    298.75 o 
   9   2   1    13288.18    12954.25    315.36 o 
  10   2   1    11927.72    12562.96    366.05 o 
 -10   3   1      248.98      187.09     54.75 o 
  -9   3   1      164.58      102.31    123.04 o 
  -8   3   1     1855.85     1806.61    115.41 o 
  -7   3   1     5602.77     5236.94    109.89 o 
  -6   3   1     2204.55     2355.16     96.05 o 
  -5   3   1     6985.12     6551.03     86.40 o 
  -4   3   1    20884.86    21031.47    203.40 o 
  -3   3   1    11449.01    11028.24    109.74 o 
  -2   3   1    12395.57    12638.26    116.46 o 
  -1   3   1    19519.12    19626.36    180.64 o 
   0   3   1      360.57      454.99     19.98 o 
   1   3   1     6400.85     6605.47     39.58 o 
   2   3   1       18.70       57.82     11.16 o 
   3   3   1     8995.97     9251.05     92.36 o 
   4   3   1      161.03      181.47     21.67 o 
   5   3   1      137.38      177.18     23.67 o 
   6   3   1       64.61      164.19     54.66 o 
   7   3   1       60.72      156.33     89.75 o 
   8   3   1      100.88      153.82     38.13 o 
   9   3   1       58.12       30.58     47.51 o 
  10   3   1       63.34       58.18     50.45 o 
 -10   4   1       44.74      121.88     51.02 o 
  -9   4   1     1578.39     1644.96     84.31 o 
  -8   4   1     4234.03     4172.24    164.34 o 
  -7   4   1    10315.38     9934.38    152.79 o 
  -6   4   1    18219.95    18152.10    253.47 o 
  -5   4   1    23580.43    23789.42    259.44 o 
  -4   4   1    13908.97    14018.90    140.13 o 
  -3   4   1     3000.08     3010.78     71.80 o 
  -2   4   1       20.94       -1.54     13.29 o 
  -1   4   1     5678.10     5787.26     61.75 o 
   0   4   1    10314.45    10247.83     81.65 o 
   1   4   1    15495.99    15299.36    102.42 o 
   2   4   1    11643.45    11427.17     84.07 o 
   3   4   1    28958.84    29759.46    258.86 o 
   4   4   1    17214.01    16840.64    175.64 o 
   5   4   1     2163.11     2228.38     52.48 o 
   6   4   1      117.96      175.66     29.48 o 
   7   4   1     1227.54     1300.95     88.05 o 
   8   4   1     2335.48     2240.92     82.13 o 
   9   4   1     3549.06     3795.17    115.92 o 
  10   4   1     2299.00     2499.94    152.05 o 
 -10   5   1     5117.25     4998.08    148.61 o 
  -9   5   1     5815.53     5739.47    151.10 o 
  -8   5   1     5176.23     5110.18    121.53 o 
  -7   5   1     5596.69     5533.40    111.86 o 
  -6   5   1     1155.99     1231.34     50.25 o 
  -5   5   1      484.64      549.36     38.60 o 
  -4   5   1       63.74      118.18     33.50 o 
  -3   5   1     1603.89     1692.99     41.20 o 
  -2   5   1     6870.08     6999.78     86.41 o 
  -1   5   1     6128.93     6488.74     45.79 o 
   0   5   1     1029.99     1126.92     32.41 o 
   1   5   1     2570.56     2848.94     56.51 o 
   2   5   1      210.60      264.49     38.47 o 
   3   5   1     3960.70     3871.88     72.90 o 
   4   5   1     8474.54     9026.61     99.19 o 
   5   5   1     9808.77     9589.17    166.19 o 
   6   5   1     7719.52     7744.57    122.31 o 
   7   5   1     5436.25     5241.96    118.92 o 
   8   5   1     3529.82     3510.98    120.94 o 
   9   5   1      618.86      576.52    119.70 o 
  10   5   1      129.94       67.76     36.80 o 
 -10   6   1      580.05      357.39    134.71 o 
  -9   6   1     1101.81      911.43    223.88 o 
  -8   6   1     1222.93     1224.67     98.24 o 
  -7   6   1      163.24      194.58     53.19 o 
  -6   6   1      470.69      520.47     47.09 o 
  -5   6   1     5761.63     5700.13    106.48 o 
  -4   6   1    19698.82    19920.63    241.22 o 
  -3   6   1    19176.96    18982.33    214.57 o 
  -2   6   1    24514.95    24411.23    256.79 o 
  -1   6   1    49773.96    51250.31    696.86 o 
   0   6   1    69703.57    72250.14    745.18 o 
   1   6   1    62852.56    62362.96    826.78 o 
   2   6   1    40355.33    40177.14    456.99 o 
   3   6   1    29959.82    30804.02    268.97 o 
   4   6   1    26502.30    26379.38    253.71 o 
   5   6   1    16915.37    16832.03    187.99 o 
   6   6   1     6414.07     6362.25     99.18 o 
   7   6   1     5512.31     5536.73     99.84 o 
   8   6   1     3699.60     3863.12     93.61 o 
   9   6   1     1115.42     1257.65     73.01 o 
  -9   7   1      597.16      625.44     75.55 o 
  -8   7   1      436.47      504.75     71.47 o 
  -7   7   1      129.81       53.22     49.10 o 
  -6   7   1     2960.41     2873.95    170.41 o 
  -5   7   1    15506.29    15625.27    223.89 o 
  -4   7   1    19977.67    19755.88    242.13 o 
  -3   7   1    28830.11    28757.68    293.27 o 
  -2   7   1    37356.62    36380.94    431.59 o 
  -1   7   1    42472.16    42748.00    344.81 o 
   0   7   1    37785.19    36559.65    307.23 o 
   1   7   1    16255.80    16357.02    247.38 o 
   2   7   1     2167.92     2183.86     51.59 o 
   3   7   1      699.90      843.94     34.56 o 
   4   7   1     1517.07     1463.92     53.93 o 
   5   7   1     4476.59     4651.99     77.78 o 
   6   7   1     6055.19     6201.24    105.13 o 
   7   7   1     5361.34     5560.17     98.90 o 
   8   7   1     1551.82     1537.85     82.02 o 
   9   7   1       44.85       96.34     36.80 o 
  -9   8   1       91.24      119.78     37.88 o 
  -8   8   1      972.08      923.87     53.64 o 
  -7   8   1     1329.47     1355.94     46.23 o 
  -6   8   1     2869.15     2854.81     81.49 o 
  -5   8   1     2816.73     2885.77     71.04 o 
  -4   8   1     1005.64     1116.38     45.88 o 
  -3   8   1      254.60      305.71     34.28 o 
  -2   8   1        1.60       30.11     20.80 o 
  -1   8   1      760.87      775.66     25.15 o 
   0   8   1     2746.67     2810.58     34.99 o 
   1   8   1      975.00     1067.14     42.04 o 
   2   8   1     4039.31     4003.56     96.51 o 
   3   8   1     2825.92     2822.23     61.61 o 
   4   8   1     3367.56     3495.36     78.97 o 
   5   8   1     1934.12     2065.92     43.84 o 
   6   8   1      703.22      805.71     43.26 o 
   7   8   1       75.22       81.05     33.81 o 
   8   8   1      198.34      284.22     39.83 o 
   9   8   1      363.29      410.84     49.43 o 
  -9   9   1        0.25      -33.53     49.10 o 
  -8   9   1      294.58      304.97     43.42 o 
  -7   9   1      892.12      891.49     34.01 o 
  -6   9   1     2040.88     1980.21     61.23 o 
  -5   9   1     2901.39     2978.16     79.97 o 
  -4   9   1    10357.72    10127.82    145.98 o 
  -3   9   1    13990.86    13580.33    195.67 o 
  -2   9   1    13540.47    13067.00    196.42 o 
  -1   9   1     6391.69     6358.15    119.69 o 
   0   9   1     2613.67     2624.67     53.46 o 
   1   9   1     4461.42     4482.07     87.72 o 
   2   9   1     2475.46     2377.08     66.80 o 
   3   9   1        0.32       61.15     34.77 o 
   4   9   1     1560.43     1672.56     59.32 o 
   5   9   1     2348.72     2323.49     86.63 o 
   6   9   1     2301.34     2226.42     51.50 o 
   7   9   1      911.74      945.05     54.92 o 
   8   9   1      437.33      432.54     39.43 o 
  -8  10   1       54.46      264.66     70.58 o 
  -7  10   1        9.92       20.58     44.54 o 
  -6  10   1      276.32      296.12     44.55 o 
  -5  10   1      280.01      338.13     42.09 o 
  -4  10   1       32.00       35.10     31.19 o 
  -3  10   1     3652.91     3573.55     92.64 o 
  -2  10   1    11295.20    11259.65    174.97 o 
  -1  10   1    26805.69    26671.22    348.40 o 
   0  10   1    41247.75    40849.99    377.44 o 
   1  10   1    37763.30    37933.56    497.31 o 
   2  10   1    38461.68    38997.69    521.52 o 
   3  10   1    48906.63    48013.80    690.84 o 
   4  10   1    36394.53    35739.67    484.07 o 
   5  10   1    14357.58    13891.83    209.39 o 
   6  10   1     8145.77     8034.72    169.27 o 
   7  10   1     2799.20     2818.63    137.71 o 
   8  10   1      265.21      323.92     69.02 o 
  -7  11   1      586.95      596.11     63.90 o 
  -6  11   1      626.18      722.92     61.13 o 
  -5  11   1     3297.25     3265.26    103.70 o 
  -4  11   1    12577.19    12415.51    217.08 o 
  -3  11   1    10062.48     9784.48    216.55 o 
  -2  11   1     5163.77     5127.83    115.99 o 
  -1  11   1     4984.32     5055.71    112.77 o 
   0  11   1     3333.93     3416.88     57.57 o 
   1  11   1     1792.23     1783.33    119.12 o 
   2  11   1      550.23      620.69     67.36 o 
   3  11   1      358.05      379.34     47.97 o 
   4  11   1        6.63       25.64     31.32 o 
   5  11   1       19.33       36.82     34.87 o 
   6  11   1       52.42       67.61     48.24 o 
   7  11   1       23.34      -42.61     42.61 o 
  -7  12   1     2932.01     2971.89    118.48 o 
  -6  12   1     6070.59     6214.82    166.20 o 
  -5  12   1     4838.87     4890.31    147.92 o 
  -4  12   1     1817.31     1921.61     94.83 o 
  -3  12   1      464.48      520.37     56.14 o 
  -2  12   1       20.84       35.23     32.79 o 
  -1  12   1      633.29      638.61     68.44 o 
   0  12   1     2939.96     2884.79     37.23 o 
   1  12   1     4899.11     4803.25     80.13 o 
   2  12   1     7183.56     6842.08    149.66 o 
   3  12   1     1566.94     1529.07    177.21 o 
   4  12   1      758.51      757.68     62.94 o 
   5  12   1      630.33      700.13     61.14 o 
   6  12   1        0.53       30.35     42.84 o 
  -6  13   1     2113.94     2206.40    112.12 o 
  -5  13   1     4800.72     4833.70    143.11 o 
  -4  13   1     6804.96     6721.07    151.60 o 
  -3  13   1    15650.11    15231.68    277.52 o 
  -2  13   1    15021.39    15185.47    292.44 o 
  -1  13   1    10641.26    10586.30    206.14 o 
   0  13   1     8305.32     8003.32    161.65 o 
   1  13   1     3424.53     3311.56    165.78 o 
   2  13   1       92.57       71.71     28.71 o 
   3  13   1      469.23      441.23     76.59 o 
   4  13   1      990.57      984.43     82.34 o 
   5  13   1     3084.23     3047.75    111.60 o 
   6  13   1     4063.23     3912.15    133.89 o 
  -5  14   1     3391.04     3184.41    122.10 o 
  -4  14   1     4499.16     4497.71    144.25 o 
  -3  14   1     3297.83     3433.17    129.15 o 
  -2  14   1     4054.18     4068.35    135.58 o 
  -1  14   1     4943.41     4721.21    237.02 o 
   0  14   1     5291.80     5729.01    171.39 o 
   1  14   1     5583.97     5395.92    155.65 o 
   2  14   1     5644.82     5605.46    112.04 o 
   3  14   1     3774.50     3711.86    106.09 o 
   4  14   1     4051.29     4010.95    138.26 o 
  -3  15   1      900.30      995.91     87.37 o 
  -2  15   1      891.63      931.30     53.61 o 
  -1  15   1      502.02      491.86     68.80 o 
   0  15   1       29.86       84.82     59.59 o 
   1  15   1       17.14       16.39     52.37 o 
   2  15   1      541.28      467.39    103.93 o 
   3  15   1     1572.10     1510.67     92.14 o 
 -11   0   2     3418.37     3783.56    190.55 o 
  -9   0   2     1321.68     1224.95     94.44 o 
  -7   0   2       54.52       44.26     34.79 o 
  -6   0   2     2406.04     2300.25    137.84 o 
  -5   0   2     1581.21     1546.63     53.11 o 
  -4   0   2       29.70      294.47    130.40 o 
  -3   0   2     1753.06     1619.60     90.83 o 
  -2   0   2      183.45      198.28     13.93 o 
  -1   0   2     2250.47     2511.40    119.56 o 
   1   0   2    16930.22    16831.61    121.74 o 
   2   0   2    64327.83    62623.81    810.46 o 
   3   0   2    70540.02    67479.29   1191.02 o 
   4   0   2   114856.61   116592.12   1932.05 o 
   5   0   2    24864.28    24877.61    666.42 o 
   6   0   2    18668.35    18987.10    537.80 o 
   7   0   2    18341.38    18521.02    378.51 o 
   8   0   2     3913.36     3952.62    261.55 o 
   9   0   2      361.55      403.26    105.40 o 
  10   0   2       68.71        0.08     61.45 o 
 -10   1   2      803.65     1081.87    156.26 o 
  -9   1   2     1007.78     1038.89     64.15 o 
  -8   1   2      149.66      359.96     81.06 o 
  -7   1   2      411.29      481.13     38.78 o 
  -6   1   2      435.00      518.58     32.76 o 
  -5   1   2     4310.10     4269.77     82.74 o 
  -4   1   2    11763.17    10818.21    131.32 o 
  -3   1   2     9429.43     8873.24     84.87 o 
  -2   1   2     3632.25     3785.99     34.56 o 
  -1   1   2    52969.89    54708.14    720.88 o 
   0   1   2    65709.59    72445.43   1329.38 o 
   1   1   2    14109.24    14406.23     68.58 o 
   2   1   2    32755.44    32334.14    227.17 o 
   3   1   2    15806.95    15403.74    131.11 o 
   4   1   2    10428.39    10028.81    105.17 o 
   5   1   2     1853.64     1649.44     45.95 o 
   6   1   2      631.20      739.06     46.67 o 
   7   1   2       44.54       52.11     32.03 o 
   8   1   2      268.56      284.30     42.08 o 
   9   1   2      190.84      115.12    114.71 o 
  10   1   2       77.38        1.64     46.93 o 
  -9   2   2      207.81      244.02     49.99 o 
  -8   2   2       20.86       18.85     36.94 o 
  -7   2   2     1444.99     1461.43     66.44 o 
  -6   2   2     5646.72     5505.18     93.72 o 
  -5   2   2     3223.15     3225.61     63.97 o 
  -4   2   2    27664.77    27950.46    316.16 o 
  -3   2   2     4657.80     4830.82     69.66 o 
  -2   2   2    23035.54    22331.69    165.50 o 
  -1   2   2     1140.22     1221.35     15.47 o 
   0   2   2      139.43      155.60      8.87 o 
   1   2   2       49.94       91.14     10.41 o 
   2   2   2     6864.57     7001.16     64.87 o 
   3   2   2     6710.41     6555.92     69.86 o 
   4   2   2    15685.63    14827.67    149.64 o 
   5   2   2     4452.71     4292.86     95.07 o 
   6   2   2      676.61      953.25     62.27 o 
   7   2   2      441.75      438.73     45.41 o 
   8   2   2       19.42       37.34     58.09 o 
   9   2   2       49.46        5.43     41.87 o 
 -10   3   2       96.23      116.03     44.20 o 
  -9   3   2      403.52      369.11     62.91 o 
  -8   3   2        6.42       39.74     29.38 o 
  -7   3   2       32.15      128.68     43.80 o 
  -6   3   2      895.21     1056.94     56.22 o 
  -5   3   2     3057.68     2912.02     53.21 o 
  -4   3   2     4558.19     4566.56     58.06 o 
  -3   3   2     6347.57     5681.56    112.73 o 
  -2   3   2    27482.20    26738.73    264.69 o 
  -1   3   2    44276.15    44318.71    403.47 o 
   0   3   2    69537.64    69079.45    550.80 o 
   1   3   2    80595.75    83835.80   1432.46 o 
   2   3   2    27056.70    26316.88    205.81 o 
   3   3   2    29630.33    30413.40    245.58 o 
   4   3   2     8801.13     9045.47    104.16 o 
   5   3   2      150.92      174.89     26.05 o 
   6   3   2     1211.75     1174.68     52.12 o 
   7   3   2     1482.73     1527.32     61.96 o 
   8   3   2     2320.81     2470.97     84.31 o 
   9   3   2     1746.04     1867.61     99.34 o 
 -10   4   2      282.11      375.28     80.43 o 
  -9   4   2      273.06      284.58     48.24 o 
  -8   4   2     1721.27     1822.65     72.56 o 
  -7   4   2     1179.79     1186.82     55.00 o 
  -6   4   2     1607.22     1449.42     49.88 o 
  -5   4   2      592.36      645.37     58.67 o 
  -4   4   2      976.07     1026.87     45.40 o 
  -3   4   2      130.04      162.36     30.92 o 
  -2   4   2     1565.25     1523.54     18.85 o 
  -1   4   2    18547.18    19005.95    115.32 o 
   0   4   2    20539.77    20188.59    146.25 o 
   1   4   2    16763.43    17230.12    124.61 o 
   2   4   2    11542.98    11649.92    129.25 o 
   3   4   2    40920.80    41575.92    375.11 o 
   4   4   2     6045.83     5574.98     59.90 o 
   5   4   2     4202.09     3904.57    118.96 o 
   6   4   2     3498.48     3520.85     83.18 o 
   7   4   2     5846.67     6042.42    125.46 o 
   8   4   2     5904.62     5886.85    139.92 o 
   9   4   2     1656.78     1897.58    104.94 o 
  10   4   2     1904.59     1886.59     92.57 o 
 -10   5   2     4931.83     4878.32    144.42 o 
  -9   5   2     8942.08     8513.83    172.26 o 
  -8   5   2    21010.27    20359.98    287.90 o 
  -7   5   2    19970.37    20036.30    262.12 o 
  -6   5   2    14636.03    14430.03    181.37 o 
  -5   5   2    17028.69    17076.80    329.43 o 
  -4   5   2    14789.73    15249.51    179.18 o 
  -3   5   2     4086.39     3956.70     60.59 o 
  -2   5   2      295.19      348.21     15.28 o 
  -1   5   2     4331.35     4320.69     36.23 o 
   0   5   2     8065.94     8116.68     65.22 o 
   1   5   2     1087.80     1280.77     53.92 o 
   2   5   2        0.77       16.26      9.33 o 
   3   5   2     4575.46     4505.56     47.53 o 
   4   5   2     6726.60     6933.32    128.62 o 
   5   5   2    11607.64    11429.55    129.24 o 
   6   5   2    10775.29    10478.25    130.02 o 
   7   5   2    10161.41    10105.11    142.85 o 
   8   5   2     6945.14     6961.93    126.77 o 
   9   5   2     5277.28     5557.53    133.78 o 
  10   5   2     1975.04     2116.24    104.27 o 
 -10   6   2      549.67      550.09     89.38 o 
  -9   6   2      320.31      348.12     79.93 o 
  -8   6   2       91.09      137.78     69.34 o 
  -7   6   2     2167.04     2138.10     83.13 o 
  -6   6   2     4433.44     4572.06    116.14 o 
  -5   6   2    11181.77    11037.48    168.68 o 
  -4   6   2     6872.53     6987.01    104.82 o 
  -3   6   2    22514.14    21507.07    161.94 o 
  -2   6   2     5462.59     5966.75    151.50 o 
  -1   6   2     4095.02     3900.65     32.48 o 
   0   6   2      651.90      895.05     47.01 o 
   1   6   2     1331.61     1362.06     36.87 o 
   2   6   2     7268.35     6687.23     94.71 o 
   3   6   2    16516.23    17010.52    146.03 o 
   4   6   2     7972.53     8301.83     87.69 o 
   5   6   2     6047.35     6146.04    107.21 o 
   6   6   2     1817.29     1812.82     51.03 o 
   7   6   2      857.78      864.71     46.12 o 
   8   6   2      127.16      144.81     34.63 o 
   9   6   2      667.75      654.49     57.58 o 
  -9   7   2     1392.35     1562.79    128.94 o 
  -8   7   2     1652.03     1831.08     92.54 o 
  -7   7   2     3664.61     3814.47    112.07 o 
  -6   7   2     2633.59     2692.70    135.38 o 
  -5   7   2     5200.49     5101.00    104.25 o 
  -4   7   2     9165.83     8503.09    140.22 o 
  -3   7   2     7866.38     7795.84    101.80 o 
  -2   7   2     3616.35     3716.04     72.65 o 
  -1   7   2     8108.27     7902.45     80.22 o 
   0   7   2    11586.54    11780.33     95.39 o 
   1   7   2     4136.50     3858.25     36.85 o 
   2   7   2     1417.48     1642.09     99.66 o 
   3   7   2       46.64       75.97     20.49 o 
   4   7   2     1668.45     1617.70     45.51 o 
   5   7   2     3069.44     3089.08     52.61 o 
   6   7   2      921.38      909.68     37.56 o 
   7   7   2      252.32      381.90     34.91 o 
   8   7   2     1109.55     1243.09     62.69 o 
   9   7   2     1272.97     1391.43     81.62 o 
  -9   8   2      113.82      198.33     59.52 o 
  -8   8   2      920.49      864.47     86.55 o 
  -7   8   2     4473.78     4568.96    128.07 o 
  -6   8   2     8771.08     8864.39    186.61 o 
  -5   8   2    20386.16    20111.60    331.56 o 
  -4   8   2    28217.72    27772.27    312.13 o 
  -3   8   2    33123.86    33437.09    454.79 o 
  -2   8   2    22499.30    22008.40    262.11 o 
  -1   8   2     9806.31     9776.00     77.61 o 
   0   8   2     3664.48     3826.99     53.80 o 
   1   8   2       91.53      146.29     21.20 o 
   2   8   2     1838.48     1986.57     62.40 o 
   3   8   2     4595.57     4514.24     77.89 o 
   4   8   2        6.44       10.68     11.54 o 
   5   8   2        2.04       10.64     43.89 o 
   6   8   2      584.88      677.62     43.90 o 
   7   8   2     2225.87     2229.03     76.22 o 
   8   8   2     2825.16     3033.30     88.15 o 
   9   8   2     4594.87     4740.81    122.40 o 
  -9   9   2    10977.43    10987.87    270.97 o 
  -8   9   2    13942.41    14412.53    200.66 o 
  -7   9   2    16447.27    16400.76    214.10 o 
  -6   9   2    13266.50    12836.01    152.33 o 
  -5   9   2     7078.93     6977.87    122.14 o 
  -4   9   2     4075.95     3858.16     88.36 o 
  -3   9   2     1527.14     1652.44     64.29 o 
  -2   9   2        9.68       -9.16     36.47 o 
  -1   9   2       70.37       86.90     11.86 o 
   0   9   2      360.06      393.28     26.02 o 
   1   9   2      906.75      893.79     45.82 o 
   2   9   2       42.47       26.47     30.95 o 
   3   9   2     1336.02     1491.85     54.77 o 
   4   9   2     4166.77     3962.21     91.96 o 
   5   9   2     6612.88     6466.65    113.71 o 
   6   9   2    11050.94    11069.69    141.47 o 
   7   9   2     8577.24     8707.91    146.05 o 
   8   9   2     4618.97     4527.05    103.35 o 
  -8  10   2       30.03       36.98     58.08 o 
  -7  10   2      438.78      440.56     84.95 o 
  -6  10   2     1467.55     1454.55     70.02 o 
  -5  10   2     1398.83     1449.78     88.86 o 
  -4  10   2      102.86      143.39     31.94 o 
  -3  10   2      687.02      614.58     47.82 o 
  -2  10   2     1322.07     1429.89     67.01 o 
  -1  10   2      251.86      198.21     20.33 o 
   0  10   2     1294.34     1345.12     52.92 o 
   1  10   2     1287.23     1312.85     46.91 o 
   2  10   2      108.53      126.94     33.21 o 
   3  10   2      271.31      378.12     52.55 o 
   4  10   2      188.23      212.61     44.11 o 
   5  10   2      431.60      457.69     56.01 o 
   6  10   2      153.05      224.02     44.38 o 
   7  10   2      122.89      181.97     71.85 o 
   8  10   2       25.97       41.22     49.58 o 
  -8  11   2     9913.44     9826.42    245.31 o 
  -7  11   2    10225.85    10183.03    203.67 o 
  -6  11   2     9545.88     9553.96    179.16 o 
  -5  11   2     4253.20     4128.78    113.77 o 
  -4  11   2     1345.93     1338.55     62.49 o 
  -3  11   2       85.43       93.40     35.45 o 
  -2  11   2      543.93      586.83     49.99 o 
  -1  11   2     2964.17     2986.46     87.53 o 
   0  11   2     2501.11     2582.75     43.60 o 
   1  11   2     1446.81     1494.54     50.51 o 
   2  11   2     1000.66     1116.62     48.05 o 
   3  11   2      565.86      612.23     54.49 o 
   4  11   2     4770.57     4598.33    108.50 o 
   5  11   2     6731.25     6747.83    151.22 o 
   6  11   2     6999.06     6986.06    165.90 o 
   7  11   2     7508.96     7459.32    190.34 o 
  -7  12   2     2115.50     2244.37    103.99 o 
  -6  12   2     3763.86     3711.83    117.74 o 
  -5  12   2     5417.88     5232.71    151.87 o 
  -4  12   2     9817.10     9614.30    170.09 o 
  -3  12   2    10915.67    11097.41    205.33 o 
  -2  12   2    10569.90    10426.37    233.56 o 
  -1  12   2    11814.25    11768.83    202.87 o 
   0  12   2     8031.70     7641.03    172.39 o 
   1  12   2     2597.64     2624.13    114.69 o 
   2  12   2      391.27      375.08     41.89 o 
   3  12   2      679.69      667.45     60.94 o 
   4  12   2        3.16       -7.46     28.66 o 
   5  12   2        1.09       27.75     35.44 o 
   6  12   2      150.70      215.57     62.01 o 
  -6  13   2     1364.65     1376.68    116.05 o 
  -5  13   2     2704.02     2710.32    101.94 o 
  -4  13   2     4662.73     4864.99    127.19 o 
  -3  13   2     5272.46     5417.38    146.55 o 
  -2  13   2     5807.05     5855.41    162.61 o 
  -1  13   2     7048.81     7066.28    160.86 o 
   0  13   2     7486.48     7209.38     75.85 o 
   1  13   2     8658.31     8517.12    216.08 o 
   2  13   2     8574.15     8429.98    226.42 o 
   3  13   2     5842.78     5586.85    133.74 o 
   4  13   2     1916.18     2058.94    107.00 o 
   5  13   2     1025.35     1099.56     77.07 o 
  -5  14   2     4850.65     4715.38    142.88 o 
  -4  14   2     5892.30     5816.10    176.19 o 
  -3  14   2     2994.98     3148.68    157.57 o 
  -2  14   2     2848.15     3039.16    149.33 o 
  -1  14   2     1104.51     1217.71     89.81 o 
   0  14   2      107.70      107.99     40.03 o 
   1  14   2     1993.39     2003.62     73.99 o 
   2  14   2     3963.14     3909.49    122.35 o 
   3  14   2     5930.10     5671.98    124.67 o 
   4  14   2     7403.46     7287.07    183.22 o 
  -3  15   2      997.21     1136.59     91.26 o 
  -2  15   2      351.43      412.91     67.16 o 
  -1  15   2       19.50       62.28     46.11 o 
   0  15   2        0.08      -42.14     49.65 o 
   1  15   2       22.10      119.61     69.91 o 
   2  15   2       37.01       30.28     40.96 o 
   3  15   2      145.06      185.12     52.61 o 
 -10   1   3     1835.03     2121.75    187.55 o 
  -9   1   3     7547.47     7421.39    146.85 o 
  -8   1   3    19894.27    20096.78   1117.36 o 
  -7   1   3    24681.21    24272.12    423.43 o 
  -6   1   3    26388.28    25503.36    271.17 o 
  -5   1   3    36815.57    35902.00    351.02 o 
  -4   1   3    83556.88    81411.53    846.07 o 
  -3   1   3    37858.00    38053.53    327.35 o 
  -2   1   3     1727.93     1608.93     19.03 o 
  -1   1   3      262.17      266.00     13.42 o 
   0   1   3      477.50      537.76     10.25 o 
   1   1   3     1177.58     1198.68     19.21 o 
   2   1   3     5477.41     5392.92     64.98 o 
   3   1   3     1434.37     1659.72     37.99 o 
   4   1   3       77.49      120.46     27.97 o 
   5   1   3     2162.70     2129.89     49.05 o 
   6   1   3    11662.14    11586.48    161.91 o 
   7   1   3     8221.66     8370.83    146.29 o 
   8   1   3     9121.03     9166.84    161.12 o 
   9   1   3    10654.18    11439.01    418.54 o 
  10   1   3     9559.45     9954.46    433.36 o 
 -10   2   3     3623.64     3631.25    115.22 o 
  -9   2   3     3971.07     3892.30    106.46 o 
  -8   2   3     3407.61     3573.02    205.22 o 
  -7   2   3     1245.02     1265.05     61.31 o 
  -6   2   3      167.29      221.44     31.63 o 
  -5   2   3     5950.88     6086.34    102.75 o 
  -4   2   3    14677.63    14169.49    150.83 o 
  -3   2   3    15262.83    15424.25    124.19 o 
  -2   2   3     8898.57     8478.90     83.49 o 
  -1   2   3    21616.01    21833.37    135.20 o 
   0   2   3     5957.53     6171.74     63.48 o 
   1   2   3     3799.43     4122.14     32.01 o 
   2   2   3     8417.13     9253.23     63.24 o 
   3   2   3      298.73      358.21     33.29 o 
   4   2   3       49.67       62.03     13.90 o 
   5   2   3     2824.96     2842.19     86.30 o 
   6   2   3     2520.39     2529.19     70.29 o 
   7   2   3      588.98      683.84     65.10 o 
   8   2   3        0.80       26.32     35.07 o 
   9   2   3      225.90        4.29     28.85 o 
 -10   3   3     2003.50     2166.25    123.59 o 
  -9   3   3     1906.53     3695.93    234.93 o 
  -8   3   3     3748.48     3748.01    104.62 o 
  -7   3   3     3780.42     3882.21     82.54 o 
  -6   3   3     2616.78     2371.35     56.75 o 
  -5   3   3     5990.94     5925.97    142.29 o 
  -4   3   3     6606.26     6736.07     72.28 o 
  -3   3   3     4854.90     4710.00     62.55 o 
  -2   3   3     4727.22     4494.15     68.00 o 
  -1   3   3    19919.01    19953.48    142.01 o 
   0   3   3    51361.16    51520.30    324.51 o 
   1   3   3    40567.16    40406.36    288.01 o 
   2   3   3    26062.77    25755.52    217.88 o 
   3   3   3    18135.45    18282.08    141.87 o 
   4   3   3     7277.22     7334.23     80.41 o 
   5   3   3     7238.28     7336.08     89.84 o 
   6   3   3     2425.93     2496.04     86.17 o 
   7   3   3     2657.60     2496.83     67.36 o 
   8   3   3      840.49      837.15     52.20 o 
   9   3   3      568.24      587.68    163.30 o 
  10   3   3      410.87       17.96     48.50 o 
 -10   4   3     2625.33     2649.12    334.39 o 
  -9   4   3     3294.69     3301.64    102.02 o 
  -8   4   3     2423.01     2331.00     94.83 o 
  -7   4   3      977.02     1006.29     49.65 o 
  -6   4   3      370.50      363.24     31.73 o 
  -5   4   3     9046.65     9127.15    122.63 o 
  -4   4   3    24899.06    24668.76    267.14 o 
  -3   4   3    30260.99    29909.10    302.97 o 
  -2   4   3    30192.50    29692.72    232.16 o 
  -1   4   3    15931.75    15979.24     95.52 o 
   0   4   3     3111.05     2883.39     24.18 o 
   1   4   3      991.45     1041.70     14.71 o 
   2   4   3      174.65      243.12     13.30 o 
   3   4   3     3643.90     3816.99     54.33 o 
   4   4   3    12780.39    13280.97    128.84 o 
   5   4   3     8919.29     8846.83    102.98 o 
   6   4   3     6357.80     6257.53    101.83 o 
   7   4   3     7486.24     7505.73    119.23 o 
   8   4   3     3477.39     3499.21     96.48 o 
   9   4   3      277.57      234.32     43.89 o 
  10   4   3       27.30       47.23     40.76 o 
 -10   5   3     1550.48     1596.19     87.97 o 
  -9   5   3     3994.14     4037.89    114.40 o 
  -8   5   3     7782.96     7646.68    150.61 o 
  -7   5   3    13697.67    13747.40    219.21 o 
  -6   5   3    15515.26    14903.46    195.10 o 
  -5   5   3    21757.67    21580.95    432.08 o 
  -4   5   3    16445.54    16360.76    189.05 o 
  -3   5   3    13134.29    13659.46    147.23 o 
  -2   5   3     5550.29     5215.00     44.54 o 
  -1   5   3      569.72      671.23     16.43 o 
   0   5   3     2223.10     2400.25     29.59 o 
   1   5   3     3476.27     3746.16     38.14 o 
   2   5   3     1048.23     1008.51     39.62 o 
   3   5   3      231.26      248.21     20.64 o 
   4   5   3     3569.17     3571.75     78.56 o 
   5   5   3     4078.16     4307.15     92.97 o 
   6   5   3     1967.46     2082.34     52.02 o 
   7   5   3     6524.19     6473.15    104.98 o 
   8   5   3     9158.61     9258.42    147.68 o 
   9   5   3     7365.38     7727.41    153.10 o 
 -10   6   3        1.89       81.95     58.59 o 
  -9   6   3      237.15      314.01     58.09 o 
  -8   6   3      454.50      553.91     58.38 o 
  -7   6   3        2.23       15.33     29.06 o 
  -6   6   3      348.74      359.96     45.96 o 
  -5   6   3       34.41      139.94     29.32 o 
  -4   6   3       40.95       13.86     20.62 o 
  -3   6   3     5204.81     5474.09     46.99 o 
  -2   6   3     3685.49     3794.46    101.32 o 
  -1   6   3      871.36      930.59     30.85 o 
   0   6   3     1407.72     1604.28     24.75 o 
   1   6   3      612.46      727.55     31.38 o 
   2   6   3      552.43      619.75     23.63 o 
   3   6   3     3978.13     3985.31     49.16 o 
   4   6   3     7079.18     7176.93     82.47 o 
   5   6   3     7166.18     7427.30    184.17 o 
   6   6   3     5411.44     5499.07    104.78 o 
   7   6   3     5819.03     5878.71    109.09 o 
   8   6   3     2223.98     2375.37     79.92 o 
   9   6   3      617.23      621.09     58.42 o 
 -10   7   3      690.02      755.55     86.31 o 
  -9   7   3      368.37      323.83     70.92 o 
  -8   7   3        0.44       28.09     36.66 o 
  -7   7   3      713.72      817.28     60.68 o 
  -6   7   3     1896.55     1796.90    118.85 o 
  -5   7   3      158.13      172.68     36.82 o 
  -4   7   3      266.62      286.52     47.04 o 
  -3   7   3     1541.88     1522.03     41.87 o 
  -2   7   3    16343.96    16768.26    189.42 o 
  -1   7   3    52240.18    51975.49    442.12 o 
   0   7   3    44815.18    45252.43    384.77 o 
   1   7   3    36383.30    36048.83    298.11 o 
   2   7   3    42945.32    42226.18    534.88 o 
   3   7   3    41109.13    40542.54    359.27 o 
   4   7   3    30451.50    30165.24    310.07 o 
   5   7   3    11775.30    11870.62    138.19 o 
   6   7   3     6530.56     6696.92    107.82 o 
   7   7   3      683.58      895.32     81.25 o 
   8   7   3       56.24       61.38     33.61 o 
   9   7   3      430.01      565.49     80.32 o 
  -9   8   3       17.38       23.30     43.27 o 
  -8   8   3      586.78      658.63     68.75 o 
  -7   8   3     1192.61     1146.84     72.91 o 
  -6   8   3        5.49        4.39     26.64 o 
  -5   8   3      355.32      359.73     21.44 o 
  -4   8   3      159.18      161.14     23.97 o 
  -3   8   3      505.01      525.14     36.79 o 
  -2   8   3     2677.30     2683.55     77.85 o 
  -1   8   3     4654.27     4872.08     48.01 o 
   0   8   3     3564.34     3824.67     54.25 o 
   1   8   3      401.16      470.51     32.95 o 
   2   8   3      442.15      524.18     37.32 o 
   3   8   3     1071.40     1031.64     50.49 o 
   4   8   3      711.15      790.05     32.20 o 
   5   8   3     2088.89     2254.33     46.86 o 
   6   8   3     4723.24     4584.76     94.65 o 
   7   8   3     1787.41     1735.15     76.45 o 
   8   8   3      309.35      381.23     44.94 o 
  -9   9   3      775.14      802.58    131.55 o 
  -8   9   3     1046.24     1049.38     95.65 o 
  -7   9   3      104.06      141.22     45.91 o 
  -6   9   3       67.35       41.93     28.67 o 
  -5   9   3       44.51      110.95     30.74 o 
  -4   9   3     1190.65     1461.63     62.93 o 
  -3   9   3     3759.75     3568.73    138.97 o 
  -2   9   3     4725.49     4648.22     91.00 o 
  -1   9   3    10498.38    10210.56     97.11 o 
   0   9   3    15993.66    16064.31    145.63 o 
   1   9   3    17489.97    17649.36    155.60 o 
   2   9   3    20279.57    19911.77    218.67 o 
   3   9   3    20633.73    20837.66    247.01 o 
   4   9   3    10250.38    10342.36    176.84 o 
   5   9   3     5815.19     5691.68     68.34 o 
   6   9   3     3532.66     3521.35     94.30 o 
   7   9   3      597.97      663.32     55.34 o 
   8   9   3       30.54       16.81     33.76 o 
  -8  10   3      523.59      524.59     91.03 o 
  -7  10   3      260.12      259.09     16.10 o 
  -6  10   3       20.34       78.88     43.06 o 
  -5  10   3     1755.37     1882.95     78.42 o 
  -4  10   3     5295.86     5245.55    102.10 o 
  -3  10   3     5873.47     5765.85    116.35 o 
  -2  10   3    12006.00    11644.51    177.06 o 
  -1  10   3     6627.93     6474.98     64.75 o 
   0  10   3     3920.70     3829.99     48.99 o 
   1  10   3      430.34      522.51     25.60 o 
   2  10   3      950.20     1065.69     55.42 o 
   3  10   3     5615.56     5507.04    122.28 o 
   4  10   3     7969.01     7993.11    173.53 o 
   5  10   3     7498.60     7434.56    152.57 o 
   6  10   3    10952.50    10662.25    157.69 o 
   7  10   3     9443.22     9355.55    251.36 o 
  -8  11   3     1132.13     1168.43     83.90 o 
  -7  11   3     1734.01     1879.35    108.28 o 
  -6  11   3     1996.10     2076.85     85.13 o 
  -5  11   3     1025.20      996.12     71.16 o 
  -4  11   3     2730.42     2631.49     80.70 o 
  -3  11   3     6556.94     6672.77    142.29 o 
  -2  11   3     8755.54     8708.83    157.07 o 
  -1  11   3    11022.42    10761.80    192.20 o 
   0  11   3    12230.30    12014.61    107.29 o 
   1  11   3    10007.36     9667.00     78.86 o 
   2  11   3    10828.41    10592.94    144.39 o 
   3  11   3    14361.24    13925.41    190.94 o 
   4  11   3     4794.55     4839.11    111.29 o 
   5  11   3     1993.83     2051.81     97.35 o 
   6  11   3     1287.66     1363.42     78.33 o 
   7  11   3     1899.96     2071.16    113.61 o 
  -7  12   3       15.28        4.51     34.36 o 
  -6  12   3      207.09      293.18     55.15 o 
  -5  12   3      373.83      498.24     57.82 o 
  -4  12   3     2370.08     2571.11    102.48 o 
  -3  12   3     7507.36     7437.87    195.32 o 
  -2  12   3     6129.24     5918.03    135.78 o 
  -1  12   3     3236.21     3349.33    152.24 o 
   0  12   3     1759.63     1748.99     51.28 o 
   1  12   3      481.77      395.97     36.93 o 
   2  12   3       33.97       34.74     28.72 o 
   3  12   3      541.36      506.43     47.94 o 
   4  12   3     1368.12     1422.26     60.20 o 
   5  12   3     2354.12     2601.03     97.64 o 
   6  12   3     2215.68     2272.95    135.22 o 
  -6  13   3      359.39      297.43     88.37 o 
  -5  13   3       82.33       60.45     38.80 o 
  -4  13   3      181.91      168.07     48.46 o 
  -3  13   3     1958.53     2127.95     95.24 o 
  -2  13   3     4677.99     4883.34    131.76 o 
  -1  13   3     8186.88     8067.30    312.32 o 
   0  13   3    16599.28    16192.97    162.74 o 
   1  13   3    20712.91    19821.96    404.00 o 
   2  13   3    11807.66    11376.36    280.09 o 
   3  13   3     6786.84     6673.05    142.67 o 
   4  13   3     8557.81     8463.12    171.31 o 
   5  13   3     4771.37     4729.85    118.41 o 
  -5  14   3        1.17       21.30     37.96 o 
  -4  14   3        0.23        8.35     39.11 o 
  -3  14   3      224.66      320.60     64.10 o 
  -2  14   3        9.49       17.90     40.61 o 
  -1  14   3      204.46      265.68     53.27 o 
   0  14   3       71.99       47.65      8.85 o 
   1  14   3        6.03      -29.81     29.81 o 
   2  14   3      254.16      235.83     38.23 o 
   3  14   3      272.98      300.70     50.25 o 
   4  14   3      277.48      266.27     44.54 o 
  -3  15   3     4792.27     4981.96    164.97 o 
  -2  15   3     2908.43     2945.53    127.10 o 
  -1  15   3     1142.57     1413.84    103.20 o 
   0  15   3       38.38       64.35     56.76 o 
   1  15   3       71.54       97.19     43.75 o 
   2  15   3       14.70       34.45     47.08 o 
 -11   0   4      158.92      111.28    115.53 o 
  -9   0   4     2136.77     1959.35    107.64 o 
  -8   0   4     6684.19     6889.14    194.57 o 
  -7   0   4        4.85      -13.13     48.49 o 
  -6   0   4     1353.31     1438.69     59.72 o 
  -5   0   4     4759.63     5005.46    129.60 o 
  -4   0   4     3399.34     3335.20     60.12 o 
  -3   0   4    19979.62    19156.59    943.42 o 
  -2   0   4   102088.96   101852.41   1392.83 o 
  -1   0   4    71695.12    79180.23   1971.09 o 
   0   0   4    36593.30    37743.82   1240.58 o 
   1   0   4     7394.95     6789.72    114.43 o 
   2   0   4     2400.93     2105.86     32.31 o 
   3   0   4       46.61      135.32     24.54 o 
   4   0   4      399.74      511.57     32.30 o 
   5   0   4       75.00       44.45     22.32 o 
   6   0   4     6122.23     6386.20    170.57 o 
   7   0   4     4760.89     4823.78    143.45 o 
   8   0   4     3017.71     3061.70    263.76 o 
   9   0   4     1338.92      815.66    528.05 o 
  -9   1   4     1677.53     1787.87     73.28 o 
  -8   1   4     1682.20     1652.56     63.12 o 
  -7   1   4     1627.89     1708.05     74.73 o 
  -6   1   4        6.65       -4.91     17.69 o 
  -5   1   4      910.59      853.69     29.14 o 
  -4   1   4     3686.20     3863.54     50.13 o 
  -3   1   4     1280.74     1249.97     21.99 o 
  -2   1   4     1371.72     1386.62     18.18 o 
  -1   1   4     3075.76     3092.74     35.67 o 
   0   1   4    22427.73    22571.02    104.89 o 
   1   1   4    18265.47    18085.56     93.28 o 
   2   1   4    36143.20    35822.14    231.52 o 
   3   1   4    53044.13    53560.64    422.30 o 
   4   1   4    37172.55    36034.55    298.27 o 
   5   1   4    16834.02    16634.78    168.77 o 
   6   1   4    19278.30    19616.27    216.75 o 
   7   1   4     7181.58     7448.62    137.65 o 
   8   1   4      882.38      973.44     89.04 o 
   9   1   4      524.65      385.06    278.15 o 
  10   1   4      451.94      246.77    167.15 o 
  -9   2   4      577.32      578.29     59.88 o 
  -8   2   4     2361.18     2479.60     92.99 o 
  -7   2   4      939.45      936.15     45.25 o 
  -6   2   4      155.59      194.31     25.09 o 
  -5   2   4      543.94      643.25     27.48 o 
  -4   2   4     1588.49     1614.22     36.87 o 
  -3   2   4    14802.64    15133.72    123.63 o 
  -2   2   4    18777.14    19256.40    161.88 o 
  -1   2   4    11215.09    11502.23     67.74 o 
   0   2   4    21637.61    21924.49    120.51 o 
   1   2   4    12342.63    12493.12     69.56 o 
   2   2   4     7870.47     8042.22     53.05 o 
   3   2   4      998.33     1093.72     31.00 o 
   4   2   4      234.63      287.60     19.20 o 
   5   2   4      833.52      947.91     36.27 o 
   6   2   4     4061.72     3922.93     70.22 o 
   7   2   4      567.62      632.16     39.98 o 
   8   2   4     2741.07     2757.60     85.69 o 
   9   2   4     2193.79     2174.50     90.13 o 
 -10   3   4     4486.22     4475.40    128.28 o 
  -9   3   4     3279.21     3439.93    125.16 o 
  -8   3   4     1881.27     1741.37     91.67 o 
  -7   3   4        0.01       -2.06     22.12 o 
  -6   3   4      814.04      775.04     36.72 o 
  -5   3   4     5414.83     5006.88     79.99 o 
  -4   3   4     3444.00     3761.66     52.61 o 
  -3   3   4     1366.53     1469.40     46.21 o 
  -2   3   4      375.45      398.28     16.69 o 
  -1   3   4    11539.54    11761.77    122.20 o 
   0   3   4     8369.10     8159.30     57.14 o 
   1   3   4    25278.08    23789.52    153.67 o 
   2   3   4    66836.52    67096.13    538.17 o 
   3   3   4    90851.41    93905.35    851.93 o 
   4   3   4    49524.55    49729.29    462.21 o 
   5   3   4    24981.15    24733.40    236.31 o 
   6   3   4     8746.92     8463.14    110.03 o 
   7   3   4     6758.36     6602.17    114.73 o 
   8   3   4     2379.48     2557.88     88.96 o 
   9   3   4       28.48       22.33     29.45 o 
 -10   4   4      289.63      265.21     70.97 o 
  -9   4   4      350.52      309.96     46.85 o 
  -8   4   4     1699.54     1695.70     66.66 o 
  -7   4   4      328.72      394.08     37.29 o 
  -6   4   4     3901.58     3810.46     77.66 o 
  -5   4   4     5601.20     5614.10     88.42 o 
  -4   4   4     6067.83     5963.93    113.82 o 
  -3   4   4     7560.43     7535.35     82.56 o 
  -2   4   4     6246.84     6469.98     53.20 o 
  -1   4   4    15011.30    14660.45     88.45 o 
   0   4   4     8627.81     8826.28     62.67 o 
   1   4   4    19384.19    20080.58    131.95 o 
   2   4   4    15617.57    15655.79    110.86 o 
   3   4   4     4804.95     4875.49     54.18 o 
   4   4   4        2.25       86.26     36.27 o 
   5   4   4      129.54      217.09     28.24 o 
   6   4   4       50.55       49.48     23.62 o 
   7   4   4     1213.33     1114.18     48.73 o 
   8   4   4      109.31       86.05     30.82 o 
   9   4   4        1.76       18.13     31.99 o 
 -10   5   4        1.50       23.60     36.46 o 
  -9   5   4      949.48      949.48     94.82 o 
  -8   5   4     8284.30     8297.58    148.64 o 
  -7   5   4    11605.53    11663.89    166.99 o 
  -6   5   4    14480.56    14459.14    254.92 o 
  -5   5   4    17623.39    17501.18    252.02 o 
  -4   5   4    24482.51    24921.63    292.90 o 
  -3   5   4    29977.84    29839.62    257.25 o 
  -2   5   4    30290.44    30662.83    267.20 o 
  -1   5   4    35943.60    36545.14    256.58 o 
   0   5   4    10085.24    10682.83     94.74 o 
   1   5   4     2925.86     2746.61     33.21 o 
   2   5   4      712.65      800.09     18.26 o 
   3   5   4       52.49       49.26     12.48 o 
   4   5   4      559.45      523.34     37.09 o 
   5   5   4        0.81       15.62     17.87 o 
   6   5   4       55.31       57.14     26.66 o 
   7   5   4     1771.78     1965.21     80.20 o 
   8   5   4     4780.15     4979.61    105.76 o 
   9   5   4     4792.33     4753.13    117.32 o 
 -10   6   4     1593.21     1724.39    106.90 o 
  -9   6   4     6137.70     6332.52    168.21 o 
  -8   6   4     5898.48     5930.68    144.12 o 
  -7   6   4     5372.97     5197.83    121.07 o 
  -6   6   4     2689.37     2667.33     98.53 o 
  -5   6   4        7.40        8.96     23.85 o 
  -4   6   4     1282.14     1256.59     43.33 o 
  -3   6   4     2830.78     3017.86     44.64 o 
  -2   6   4     4334.19     3780.85     48.58 o 
  -1   6   4    33712.40    34483.92    245.76 o 
   0   6   4    14743.26    15432.86    111.39 o 
   1   6   4    17156.28    16854.06    128.22 o 
   2   6   4     6048.93     6241.07     58.32 o 
   3   6   4      812.60      787.92     24.89 o 
   4   6   4      154.69      154.34     20.11 o 
   5   6   4     4503.57     4720.85     75.36 o 
   6   6   4     5180.30     5346.49    122.92 o 
   7   6   4     8458.53     8313.98    147.00 o 
   8   6   4     3238.55     3460.21    120.62 o 
   9   6   4     1456.22     1523.83    101.35 o 
 -10   7   4      745.07      811.49     98.78 o 
  -9   7   4      877.54     1032.49     84.25 o 
  -8   7   4     1712.52     1755.00    115.36 o 
  -7   7   4     2654.58     2878.37     95.33 o 
  -6   7   4     2533.85     2728.84    100.42 o 
  -5   7   4     6287.56     6314.84    181.92 o 
  -4   7   4     6398.97     6264.15     75.05 o 
  -3   7   4     6002.85     5928.32    124.64 o 
  -2   7   4     4140.97     4012.78     53.62 o 
  -1   7   4     4167.67     4262.21     61.84 o 
   0   7   4    10760.37    10437.61     90.65 o 
   1   7   4     9687.86    10180.64     94.73 o 
   2   7   4     4920.32     4814.17     56.92 o 
   3   7   4     2691.90     2554.30     41.01 o 
   4   7   4     6132.79     6254.00     79.64 o 
   5   7   4     4974.50     5177.49    117.33 o 
   6   7   4     4696.62     5072.04    101.00 o 
   7   7   4     2410.85     2623.82     75.35 o 
   8   7   4     1569.36     1731.57     86.81 o 
  -9   8   4     9154.99     9533.28    255.90 o 
  -8   8   4     9055.24     9256.74    211.71 o 
  -7   8   4    11470.52    11252.28    210.48 o 
  -6   8   4     5546.94     5561.09    157.61 o 
  -5   8   4     3858.79     3811.87     50.05 o 
  -4   8   4     3203.29     3362.60     55.92 o 
  -3   8   4     1148.98     1158.54     27.18 o 
  -2   8   4       29.20       64.93     22.04 o 
  -1   8   4     1869.74     1847.67     35.23 o 
   0   8   4     1602.77     1565.35     45.13 o 
   1   8   4     2636.68     2764.65     44.81 o 
   2   8   4     2320.07     2429.77     39.54 o 
   3   8   4      322.69      368.15     27.31 o 
   4   8   4     2157.60     2405.48     54.04 o 
   5   8   4     7124.49     7216.69     98.34 o 
   6   8   4     6117.16     5868.45     97.67 o 
   7   8   4     6564.28     6681.35    139.24 o 
   8   8   4     3969.82     4172.48    110.60 o 
  -9   9   4     1245.99     1430.39    103.31 o 
  -8   9   4     3065.82     3093.61    140.79 o 
  -7   9   4     7550.49     7547.75    172.40 o 
  -6   9   4    13548.25    13014.13    132.84 o 
  -5   9   4    26239.55    25680.15    244.62 o 
  -4   9   4    28241.75    27969.45    354.41 o 
  -3   9   4    15899.03    15961.53    217.59 o 
  -2   9   4    10525.89    10230.42    178.71 o 
  -1   9   4     8909.77     8964.46     93.04 o 
   0   9   4     6914.29     6945.97     67.34 o 
   1   9   4      331.89      349.99     34.90 o 
   2   9   4       26.77       36.37     20.16 o 
   3   9   4       15.91       49.08     22.14 o 
   4   9   4        9.41       44.30     23.03 o 
   5   9   4        6.18       26.14     20.26 o 
   6   9   4      669.74      709.25     44.58 o 
   7   9   4     1380.89     1390.68     55.79 o 
   8   9   4     1661.21     1852.52     76.63 o 
  -8  10   4       45.97       69.68     53.65 o 
  -7  10   4      212.23      152.55     31.88 o 
  -6  10   4        2.39       -4.90     32.44 o 
  -5  10   4      697.00      687.91     48.86 o 
  -4  10   4      749.38      781.29     46.50 o 
  -3  10   4     1256.64     1353.21     66.79 o 
  -2  10   4      977.24      915.43     50.66 o 
  -1  10   4     1544.90     1736.36     56.94 o 
   0  10   4       17.15       48.56     13.81 o 
   1  10   4     1106.26     1051.56     28.87 o 
   2  10   4      414.85      424.29     42.00 o 
   3  10   4      299.33      343.53     41.14 o 
   4  10   4      401.24      426.85     62.52 o 
   5  10   4       38.32       64.62     28.98 o 
   6  10   4       57.01       46.69     17.24 o 
   7  10   4      177.82      118.95     44.70 o 
  -8  11   4     1373.09     1440.60     89.10 o 
  -7  11   4     5454.35     5481.05    164.94 o 
  -6  11   4    10785.80    10535.83    228.76 o 
  -5  11   4    12709.05    12493.20    226.62 o 
  -4  11   4    17905.47    17572.53    243.02 o 
  -3  11   4    18606.80    18290.25    276.00 o 
  -2  11   4    12621.96    12704.05    241.77 o 
  -1  11   4     7733.27     7560.48    173.79 o 
   0  11   4     3405.63     3349.74     61.90 o 
   1  11   4      310.39      300.35     19.02 o 
   2  11   4      405.85      353.82     38.41 o 
   3  11   4      775.20      776.86     46.83 o 
   4  11   4     1011.52      967.84     59.19 o 
   5  11   4      297.18      354.27     45.05 o 
   6  11   4        3.55       10.34     29.01 o 
  -7  12   4     4791.49     4805.11    141.43 o 
  -6  12   4     4506.27     4668.85    149.39 o 
  -5  12   4     2498.38     2579.02     90.28 o 
  -4  12   4      864.77      862.72     57.87 o 
  -3  12   4      159.05      130.40     40.17 o 
  -2  12   4      247.02      284.02     45.10 o 
  -1  12   4     1155.67     1136.88     28.45 o 
   0  12   4     1992.90     2044.26     52.75 o 
   1  12   4      682.60      662.18     18.55 o 
   2  12   4       70.87      104.03     30.94 o 
   3  12   4       38.17       18.32     23.61 o 
   4  12   4      376.37      383.45     41.66 o 
   5  12   4     1383.72     1432.09     71.97 o 
   6  12   4     2389.06     2536.18    105.83 o 
  -6  13   4      266.59      343.31     56.52 o 
  -5  13   4      277.16      298.08     60.99 o 
  -4  13   4      361.02      491.80     53.33 o 
  -3  13   4      110.92       85.47     41.41 o 
  -2  13   4      294.89      363.89     68.60 o 
  -1  13   4     3950.20     4106.18    118.94 o 
   0  13   4     8463.56     8114.64    159.09 o 
   1  13   4    10081.01    10011.26    187.01 o 
   2  13   4    10035.88     9586.62    187.12 o 
   3  13   4    10088.48     9967.62    171.72 o 
   4  13   4     8576.29     8466.50    159.98 o 
   5  13   4     7172.03     6992.29    161.93 o 
  -5  14   4       23.54       14.61     36.42 o 
  -4  14   4      691.59      879.26     84.64 o 
  -3  14   4     1752.54     1977.82    100.28 o 
  -2  14   4     4578.83     4718.41    157.14 o 
  -1  14   4     6177.24     6137.03    102.80 o 
   0  14   4     6980.25     6400.54    205.35 o 
   1  14   4     4476.69     4372.50     93.98 o 
   2  14   4     2674.34     2708.23     96.66 o 
   3  14   4      274.72      358.07     43.61 o 
   4  14   4      458.11      517.28     59.15 o 
  -3  15   4     3977.99     3889.91    146.36 o 
  -2  15   4     3886.90     3949.24    147.76 o 
  -1  15   4     1759.53     1833.56    113.79 o 
   0  15   4      804.63      731.99    156.10 o 
   1  15   4      791.14      588.53    182.42 o 
   2  15   4      411.46      361.07     51.84 o 
 -11   1   5      632.39      425.12    303.23 o 
 -10   1   5     1151.95      779.48    535.96 o 
  -9   1   5     1795.75     1822.90     73.07 o 
  -8   1   5     1222.17     1281.50     55.91 o 
  -7   1   5      263.63      312.37     34.67 o 
  -6   1   5     2018.90     2156.15     80.22 o 
  -5   1   5    11559.69    11265.75    119.78 o 
  -4   1   5    51834.66    51058.92    485.90 o 
  -3   1   5    57374.45    55526.82    501.87 o 
  -2   1   5    39553.84    38426.22    354.64 o 
  -1   1   5    61689.68    68465.46   1413.77 o 
   0   1   5    66850.45    71646.82   1252.80 o 
   1   1   5     9341.61     9135.28     59.72 o 
   2   1   5     1385.20     1527.77     21.09 o 
   3   1   5      269.31      271.83     15.04 o 
   4   1   5      919.52      995.12     29.48 o 
   5   1   5     5493.68     5697.85     82.42 o 
   6   1   5     3994.01     3919.28     72.53 o 
   7   1   5      661.18      663.65     41.02 o 
   8   1   5       45.84       97.77     45.83 o 
 -10   2   5     5160.84     5175.27    146.20 o 
  -9   2   5    12846.48    12772.96    285.91 o 
  -8   2   5    20488.63    20172.28    262.35 o 
  -7   2   5    23036.32    22177.67    303.74 o 
  -6   2   5    26552.70    25735.69    271.41 o 
  -5   2   5    40185.32    39257.02    396.05 o 
  -4   2   5    49029.65    48295.91    453.11 o 
  -3   2   5    31915.67    32280.08    272.70 o 
  -2   2   5    11086.28    10967.18     79.12 o 
  -1   2   5     1438.66     1521.09     14.31 o 
   0   2   5     1306.31     1192.28     14.14 o 
   1   2   5      962.18     1150.82     18.50 o 
   2   2   5      428.70      466.78     13.39 o 
   3   2   5       85.79      149.70     13.76 o 
   4   2   5     2192.78     2210.03     40.60 o 
   5   2   5     5190.98     5258.37     93.14 o 
   6   2   5     4077.52     3991.38     70.12 o 
   7   2   5     4541.64     4635.09     81.93 o 
   8   2   5     7579.32     7914.00    150.88 o 
   9   2   5     8894.11     9430.36    192.96 o 
 -10   3   5     1396.38     1514.38     94.80 o 
  -9   3   5     1409.06     1200.24    146.77 o 
  -8   3   5     1808.80     1868.59     80.24 o 
  -7   3   5      236.44      290.31     32.41 o 
  -6   3   5     1103.58     1095.51     40.15 o 
  -5   3   5     3683.61     3603.76     78.99 o 
  -4   3   5      245.06      250.04     20.70 o 
  -3   3   5      599.34      949.32     30.79 o 
  -2   3   5     1860.89     1821.95     22.85 o 
  -1   3   5    17652.77    18569.30    121.33 o 
   0   3   5     2833.86     2907.00     31.84 o 
   1   3   5       81.46       79.75      9.08 o 
   2   3   5     4738.36     4834.00     42.99 o 
   3   3   5     8274.06     8278.80     69.06 o 
   4   3   5     7635.47     7165.59     71.47 o 
   5   3   5     4959.63     5058.79     69.98 o 
   6   3   5     5855.40     6009.84    140.09 o 
   7   3   5     5994.34     6027.03    101.98 o 
   8   3   5     3195.50     3280.89     80.93 o 
   9   3   5     2393.86     2736.58    158.19 o 
 -10   4   5      308.79      332.84     63.02 o 
  -9   4   5     1199.09     1116.46     64.76 o 
  -8   4   5     2425.05     2368.03    124.16 o 
  -7   4   5     5271.79     5380.09     97.06 o 
  -6   4   5     6897.15     6800.35     98.21 o 
  -5   4   5     8280.10     8119.10    102.67 o 
  -4   4   5     3717.85     3903.78     73.64 o 
  -3   4   5      221.49      133.79     12.83 o 
  -2   4   5     9339.76     9969.35     78.14 o 
  -1   4   5    22356.81    23110.94    221.00 o 
   0   4   5    13809.80    13349.27     94.85 o 
   1   4   5    20979.60    21280.29    133.92 o 
   2   4   5    33008.79    32854.64    245.09 o 
   3   4   5    14560.98    14510.08    140.65 o 
   4   4   5     1310.86     1392.84     33.15 o 
   5   4   5      357.00      449.15     25.95 o 
   6   4   5      151.76      160.71     32.59 o 
   7   4   5     1784.32     1834.22     99.92 o 
   8   4   5     2797.50     2986.01     77.77 o 
   9   4   5     3009.36     3186.99    105.26 o 
 -10   5   5      872.96      983.67     72.90 o 
  -9   5   5        4.38       59.14     35.32 o 
  -8   5   5      268.14      322.20     41.96 o 
  -7   5   5       20.23      158.27     70.33 o 
  -6   5   5      496.17      478.50     49.25 o 
  -5   5   5     9286.81     9220.85    139.32 o 
  -4   5   5    12798.02    12307.68    147.75 o 
  -3   5   5    16509.32    17427.92    134.46 o 
  -2   5   5    29427.17    28676.79    239.56 o 
  -1   5   5    27368.98    27559.10    185.40 o 
   0   5   5    12523.83    12282.42     88.30 o 
   1   5   5     3308.56     3484.35     38.62 o 
   2   5   5     2581.37     2367.72     40.54 o 
   3   5   5       21.61       32.76     13.83 o 
   4   5   5      172.69      235.60     21.01 o 
   5   5   5      237.11      263.22     34.51 o 
   6   5   5       11.85        3.88     17.62 o 
   7   5   5       41.22       36.94     24.06 o 
   8   5   5      380.61      432.06     42.54 o 
   9   5   5     1037.92     1133.34     74.87 o 
 -10   6   5     1917.74     2110.71    125.43 o 
  -9   6   5     1707.78     1715.23    102.94 o 
  -8   6   5     1958.34     2051.10     97.30 o 
  -7   6   5     1993.16     2031.83     86.44 o 
  -6   6   5     3114.48     2958.10     80.74 o 
  -5   6   5     4291.10     4404.43     86.44 o 
  -4   6   5     4485.12     4383.45     55.22 o 
  -3   6   5     7359.57     7058.70     78.76 o 
  -2   6   5    12357.63    12164.62    106.08 o 
  -1   6   5    17698.15    17450.05    126.32 o 
   0   6   5    21519.36    21524.12    224.15 o 
   1   6   5    32508.16    32495.60    267.19 o 
   2   6   5    16449.15    17093.50    125.54 o 
   3   6   5     8232.74     8290.80     94.23 o 
   4   6   5     7024.80     7021.53     90.42 o 
   5   6   5     9025.73     8843.18    113.95 o 
   6   6   5     4791.89     4940.59     89.56 o 
   7   6   5      537.56      473.77     42.29 o 
   8   6   5      125.82      127.61     42.81 o 
   9   6   5       32.61       27.02     34.51 o 
 -10   7   5     2775.68     3025.59    138.00 o 
  -9   7   5     4009.90     4211.02    146.56 o 
  -8   7   5     3576.15     3547.33    115.69 o 
  -7   7   5      881.81      836.46     68.21 o 
  -6   7   5      396.55      465.52     49.53 o 
  -5   7   5      740.55      712.92     44.97 o 
  -4   7   5      986.76     1110.58     26.21 o 
  -3   7   5     5340.68     5251.74     61.57 o 
  -2   7   5    10517.34    10397.46     97.55 o 
  -1   7   5     3897.66     4086.76     49.29 o 
   0   7   5      980.17     1098.12     26.51 o 
   1   7   5     8868.43     9017.21     92.56 o 
   2   7   5    19933.07    20160.68    196.42 o 
   3   7   5    25343.96    24706.52    216.44 o 
   4   7   5    18617.11    18735.23    190.44 o 
   5   7   5    18494.30    18345.84    206.04 o 
   6   7   5    20741.07    20336.95    245.71 o 
   7   7   5    13543.75    13751.99    186.38 o 
   8   7   5     6698.69     6793.93    130.98 o 
  -9   8   5       80.84       41.30     45.04 o 
  -8   8   5     1631.63     1700.39     94.22 o 
  -7   8   5     2458.35     2369.18     92.73 o 
  -6   8   5     1178.69     1137.83     36.84 o 
  -5   8   5      250.36      261.25     25.56 o 
  -4   8   5     1434.64     1517.93     36.17 o 
  -3   8   5       11.65       18.23     26.71 o 
  -2   8   5     1213.65     1129.24     65.32 o 
  -1   8   5     1714.64     1670.25     41.05 o 
   0   8   5     3273.59     3275.91     87.55 o 
   1   8   5     3401.53     3437.49     49.03 o 
   2   8   5     1960.77     2072.25     47.77 o 
   3   8   5     1201.16     1256.72     40.50 o 
   4   8   5     1271.83     1372.76     37.98 o 
   5   8   5        3.01       52.42     19.59 o 
   6   8   5      113.17      140.89     29.55 o 
   7   8   5      258.29      333.13     38.81 o 
   8   8   5      525.55      472.46     58.36 o 
  -9   9   5     1289.69     1351.61    114.29 o 
  -8   9   5      845.63      818.49     75.16 o 
  -7   9   5     1296.31     1369.83     64.42 o 
  -6   9   5      658.11      634.66     35.70 o 
  -5   9   5      123.28      179.93     27.63 o 
  -4   9   5      802.20      764.35     21.01 o 
  -3   9   5     2015.25     2023.64     62.80 o 
  -2   9   5     1753.51     1739.32     56.14 o 
  -1   9   5       41.02       27.25     13.93 o 
   0   9   5      692.10      806.82     30.98 o 
   1   9   5     1052.61     1102.44     41.20 o 
   2   9   5     1685.18     1722.57     39.43 o 
   3   9   5    11700.14    11186.58    134.85 o 
   4   9   5    13980.08    13893.56    187.30 o 
   5   9   5     7879.91     7988.25    110.22 o 
   6   9   5     5367.55     5546.20     92.16 o 
   7   9   5     5116.06     5109.58    128.42 o 
  -8  10   5       45.87       42.75     45.20 o 
  -7  10   5       47.54       42.08     20.41 o 
  -6  10   5       21.66       47.26     16.50 o 
  -5  10   5       82.05      113.16     32.45 o 
  -4  10   5     1005.64      919.11     48.73 o 
  -3  10   5     7165.46     7033.52    128.94 o 
  -2  10   5    17842.35    17891.80    246.64 o 
  -1  10   5    27875.68    27745.43    258.88 o 
   0  10   5    36604.96    37108.77    347.27 o 
   1  10   5    32981.23    32549.61    296.76 o 
   2  10   5    34130.62    33193.23    308.90 o 
   3  10   5    21027.11    20660.93    251.43 o 
   4  10   5    10470.36    10229.48    187.05 o 
   5  10   5     3549.52     3607.44    105.63 o 
   6  10   5      437.14      438.41     30.63 o 
   7  10   5       12.11       -1.68     32.77 o 
  -7  11   5      641.22      825.85     66.80 o 
  -6  11   5      126.83      214.15     68.72 o 
  -5  11   5        3.26       25.47     34.69 o 
  -4  11   5      539.62      491.11     44.71 o 
  -3  11   5     1387.01     1434.09     85.98 o 
  -2  11   5     2343.23     2365.32     91.31 o 
  -1  11   5     3933.31     3980.25     96.58 o 
   0  11   5     3289.01     3391.47     61.63 o 
   1  11   5     2517.53     2588.98     42.72 o 
   2  11   5     2833.49     2853.13     71.03 o 
   3  11   5     3920.30     3767.42     84.32 o 
   4  11   5     3509.55     3551.43     84.92 o 
   5  11   5     3545.37     3645.86    107.17 o 
   6  11   5     3660.32     3673.84    111.37 o 
  -7  12   5     3533.16     3804.24    136.83 o 
  -6  12   5     3409.68     3376.51    129.14 o 
  -5  12   5     1205.90     1259.26     69.75 o 
  -4  12   5      488.11      488.01     49.39 o 
  -3  12   5        1.70       53.39     34.78 o 
  -2  12   5       16.00       46.74     32.92 o 
  -1  12   5      855.49      867.83     43.08 o 
   0  12   5     6123.99     6058.73     76.31 o 
   1  12   5     5781.52     5555.67     92.77 o 
   2  12   5     1366.35     1320.07     74.03 o 
   3  12   5     1008.44     1007.19     51.56 o 
   4  12   5     2496.52     2522.47     91.62 o 
   5  12   5      388.77      411.80     48.08 o 
  -6  13   5       25.64       41.94     42.65 o 
  -5  13   5       51.21       55.83     37.86 o 
  -4  13   5     1083.59     1129.30     74.08 o 
  -3  13   5     2332.29     2393.31    123.18 o 
  -2  13   5     2322.62     2385.89    154.80 o 
  -1  13   5     1808.92     1953.70     83.74 o 
   0  13   5        8.49       45.21     16.65 o 
   1  13   5      786.25      708.17     32.52 o 
   2  13   5     3838.04     3774.66    124.31 o 
   3  13   5     5324.55     5443.52    138.49 o 
   4  13   5     8080.42     7821.32    154.47 o 
  -4  14   5     3758.73     4025.76    122.52 o 
  -3  14   5     4019.19     3972.10    134.02 o 
  -2  14   5     4550.44     4726.60    155.59 o 
  -1  14   5     6240.43     6293.22    107.04 o 
   0  14   5     6825.53     6545.90    170.20 o 
   1  14   5     6415.30     6186.64    133.47 o 
   2  14   5     3067.00     3033.59    103.76 o 
   3  14   5     3123.74     3005.86     89.71 o 
  -2  15   5    11168.90    11328.23    277.42 o 
  -1  15   5     8252.18     8542.92    815.52 o 
   0  15   5     5384.04     4604.16   1418.03 o 
   1  15   5     2890.35     2825.83    244.99 o 
 -11   0   6     6679.27     6708.66    495.40 o 
 -10   0   6     5681.52     5723.77    274.99 o 
  -9   0   6     4857.29     4928.30    199.72 o 
  -8   0   6     2327.68     2337.34     94.71 o 
  -7   0   6      997.72     1115.41     75.01 o 
  -6   0   6       10.05       32.82     32.50 o 
  -5   0   6     1985.26     2072.31     53.37 o 
  -4   0   6      166.38      126.64     18.30 o 
  -3   0   6    13659.13    13803.51    147.60 o 
  -2   0   6     4118.36     3689.28     46.74 o 
  -1   0   6     1244.16     1095.39     50.44 o 
   0   0   6    22669.99    22415.30    179.62 o 
   1   0   6    67249.18    69080.27    646.99 o 
   2   0   6   127630.71   125684.80   1449.08 o 
   3   0   6    61484.45    61856.54    740.93 o 
   4   0   6    59040.97    57529.82    731.23 o 
   5   0   6    52317.89    52165.43    731.54 o 
   6   0   6    36797.16    36350.87    499.51 o 
   7   0   6     6306.31     6249.06    168.97 o 
   8   0   6     1120.30     1110.38     91.70 o 
   9   0   6      340.10      183.08    143.27 o 
 -11   1   6       17.09       -6.64     47.91 o 
 -10   1   6       14.61       41.48     48.88 o 
  -9   1   6     1829.04     1807.96    180.90 o 
  -8   1   6     2373.75     2388.65     68.83 o 
  -7   1   6     1645.10     1496.45     59.93 o 
  -6   1   6       26.31       12.21     26.75 o 
  -5   1   6      603.18      545.46     32.14 o 
  -4   1   6      179.19      215.19     17.39 o 
  -3   1   6     3362.21     3626.78     60.01 o 
  -2   1   6     9883.97    10155.81     98.76 o 
  -1   1   6     1349.59     1407.73     18.73 o 
   0   1   6      297.73      291.01     12.50 o 
   1   1   6     2516.33     2375.72     17.92 o 
   2   1   6      599.68      716.82     30.38 o 
   3   1   6     2857.13     3033.74     55.22 o 
   4   1   6     3888.08     4040.74     53.15 o 
   5   1   6     4327.62     4536.57     90.18 o 
   6   1   6     7258.10     7113.06    104.62 o 
   7   1   6     6651.13     6543.62    122.27 o 
   8   1   6     3195.14     3383.69     98.78 o 
   9   1   6     2454.35     2623.45     89.78 o 
 -10   2   6      434.35      361.00    279.12 o 
  -9   2   6        4.31        1.76     49.23 o 
  -8   2   6     1406.81     1407.40     82.26 o 
  -7   2   6     1799.65     1700.89     60.87 o 
  -6   2   6     2957.43     3139.17     63.24 o 
  -5   2   6     6681.05     6289.07     84.38 o 
  -4   2   6    12722.09    12397.76    107.60 o 
  -3   2   6      474.71      326.86     14.47 o 
  -2   2   6     2607.97     2874.13     27.26 o 
  -1   2   6       52.04       62.04      5.88 o 
   0   2   6       56.47       82.43     10.93 o 
   1   2   6     4342.60     4278.49     31.93 o 
   2   2   6    14844.33    15423.81    100.16 o 
   3   2   6     5216.18     5073.85     51.48 o 
   4   2   6    10020.05     9861.75     95.17 o 
   5   2   6     2021.15     2037.35     62.22 o 
   6   2   6       76.89      164.09     27.58 o 
   7   2   6      198.61      257.49     40.58 o 
   8   2   6      103.76      212.12     36.24 o 
   9   2   6      209.25       62.34     57.34 o 
 -10   3   6     2799.90     3131.52    147.15 o 
  -9   3   6     4435.93     4438.62    182.22 o 
  -8   3   6     8081.02     8007.77    133.69 o 
  -7   3   6     4251.90     4279.83     81.81 o 
  -6   3   6     1272.02     1204.12     40.30 o 
  -5   3   6     1292.35     1468.10     88.27 o 
  -4   3   6      952.66     1112.77     33.26 o 
  -3   3   6    20864.71    20388.89    169.19 o 
  -2   3   6    26694.30    28217.65    200.05 o 
  -1   3   6    17468.05    16871.43    129.51 o 
   0   3   6    20254.89    20117.43    125.02 o 
   1   3   6    15890.42    16506.40    110.11 o 
   2   3   6     8417.86     8761.66     68.62 o 
   3   3   6      100.37       90.49     13.62 o 
   4   3   6     4005.32     4133.43     65.80 o 
   5   3   6    12421.55    12439.68    136.45 o 
   6   3   6    19316.21    19530.74    214.05 o 
   7   3   6    16163.37    16039.24    214.75 o 
   8   3   6     9432.07     9192.36    147.60 o 
   9   3   6     5532.18     5703.37    215.14 o 
 -10   4   6     3218.99     3281.02    118.36 o 
  -9   4   6     4042.95     4050.33    106.99 o 
  -8   4   6     8686.98     8472.55    140.59 o 
  -7   4   6     7956.16     7792.78    139.22 o 
  -6   4   6     7683.43     7607.33    103.73 o 
  -5   4   6     3613.85     3560.08     89.00 o 
  -4   4   6    18889.80    18908.61    199.82 o 
  -3   4   6    16052.25    16755.71    139.90 o 
  -2   4   6    36242.71    37211.11    311.84 o 
  -1   4   6    41422.22    43193.27    284.08 o 
   0   4   6    28121.23    28763.32    223.77 o 
   1   4   6    32476.71    33278.55    206.72 o 
   2   4   6    18007.77    17880.10    132.99 o 
   3   4   6    25933.60    24975.02    215.44 o 
   4   4   6    18385.69    18562.31    177.21 o 
   5   4   6    18367.56    18657.74    184.30 o 
   6   4   6    10432.91    10747.01    150.67 o 
   7   4   6     9504.34     9590.63    138.27 o 
   8   4   6     4634.71     4592.95    122.73 o 
   9   4   6     1563.61     1761.21    103.39 o 
 -10   5   6     3464.97     3398.76    117.50 o 
  -9   5   6     6304.20     6386.64    137.51 o 
  -8   5   6     4449.23     4466.39    101.60 o 
  -7   5   6     6229.03     6082.61    122.40 o 
  -6   5   6     1526.96     1695.47     86.31 o 
  -5   5   6     1719.23     1651.13     55.29 o 
  -4   5   6     7178.75     7416.09     95.92 o 
  -3   5   6     9546.44     9616.18     83.05 o 
  -2   5   6    18832.34    19859.28    164.51 o 
  -1   5   6    28676.44    29487.46    210.62 o 
   0   5   6    16828.11    16149.91    114.03 o 
   1   5   6    10943.38    11332.70     90.52 o 
   2   5   6     2436.47     2148.17     45.20 o 
   3   5   6     1939.52     1970.82     41.06 o 
   4   5   6      394.94      490.10     29.39 o 
   5   5   6       65.42      107.98     25.35 o 
   6   5   6      820.83      837.99     42.22 o 
   7   5   6     1403.97     1445.79     68.99 o 
   8   5   6      507.17      466.96     73.47 o 
 -10   6   6      500.62      432.46     67.32 o 
  -9   6   6        1.23       32.63     56.07 o 
  -8   6   6      164.07       98.26     58.41 o 
  -7   6   6     2834.95     2940.55    170.90 o 
  -6   6   6    10321.90    10046.87    232.88 o 
  -5   6   6    17808.80    17648.66    241.79 o 
  -4   6   6     7915.96     8045.36     82.61 o 
  -3   6   6     5529.25     5367.27     59.22 o 
  -2   6   6     6356.10     6667.12     66.64 o 
  -1   6   6      379.35      369.00     22.91 o 
   0   6   6     1868.01     1822.52     28.29 o 
   1   6   6     5970.70     6351.67     63.93 o 
   2   6   6     7957.85     7574.68     63.62 o 
   3   6   6    20987.04    21700.82    197.94 o 
   4   6   6    12659.28    12653.50    134.13 o 
   5   6   6     7668.30     7637.84    107.33 o 
   6   6   6     3198.91     3114.54     70.38 o 
   7   6   6       76.58       96.98     36.38 o 
   8   6   6      224.86      273.87     42.06 o 
  -9   7   6       82.86      135.21     49.44 o 
  -8   7   6        4.71      -11.28     33.32 o 
  -7   7   6      216.11      209.12     41.65 o 
  -6   7   6      178.23      184.82     45.50 o 
  -5   7   6       52.41       79.39     20.88 o 
  -4   7   6      504.51      536.79     28.16 o 
  -3   7   6      798.64      719.90     38.61 o 
  -2   7   6        1.38       26.69     13.00 o 
  -1   7   6       95.86      235.84     44.43 o 
   0   7   6      375.38      465.43     19.16 o 
   1   7   6     1514.07     1509.05     89.96 o 
   2   7   6      934.72      963.65     26.70 o 
   3   7   6       50.26      112.42     18.79 o 
   4   7   6      326.66      370.51     30.25 o 
   5   7   6      498.13      500.61     32.73 o 
   6   7   6      494.35      471.26     42.06 o 
   7   7   6      829.81      914.17     61.99 o 
   8   7   6     1113.13     1152.77     67.13 o 
  -9   8   6     3404.69     3656.57    136.05 o 
  -8   8   6     8285.43     8445.91    189.54 o 
  -7   8   6    18895.31    18645.88    300.01 o 
  -6   8   6    30889.09    30209.63    341.63 o 
  -5   8   6    54181.80    53645.73    557.78 o 
  -4   8   6    46406.33    46860.09    462.99 o 
  -3   8   6    45925.84    44767.19    453.20 o 
  -2   8   6    28231.53    28885.92    289.18 o 
  -1   8   6    18896.96    18496.52    162.05 o 
   0   8   6    11946.81    12344.08    112.36 o 
   1   8   6     3611.28     3440.35     68.02 o 
   2   8   6     2286.39     2253.41     45.08 o 
   3   8   6      161.23      208.54     26.93 o 
   4   8   6      352.67      345.48     26.72 o 
   5   8   6      247.83      256.45     27.44 o 
   6   8   6      922.12      945.23     56.05 o 
   7   8   6     1486.76     1737.75     66.89 o 
  -9   9   6     2504.78     2643.45    141.73 o 
  -8   9   6     2625.54     2553.35     70.36 o 
  -7   9   6      758.99      694.64     81.72 o 
  -6   9   6      415.13      417.28     33.73 o 
  -5   9   6        9.86       13.80     17.13 o 
  -4   9   6     1513.31     1550.67     35.67 o 
  -3   9   6     3683.10     3891.73     71.76 o 
  -2   9   6     7081.30     6825.42    111.41 o 
  -1   9   6    13188.47    12988.47    124.69 o 
   0   9   6    13184.04    13378.67    168.15 o 
   1   9   6     6556.72     6184.86     71.08 o 
   2   9   6     9676.67     9619.60     97.37 o 
   3   9   6     4568.87     4523.61     77.57 o 
   4   9   6        1.23       42.24     29.44 o 
   5   9   6     1414.49     1362.45     65.47 o 
   6   9   6     1042.99     1004.16     49.75 o 
   7   9   6      569.82      610.82     74.40 o 
  -8  10   6        6.95       13.76     37.78 o 
  -7  10   6        0.08       27.75     24.89 o 
  -6  10   6      532.21      465.31     30.92 o 
  -5  10   6      474.70      506.86     25.40 o 
  -4  10   6       20.92       23.08     15.24 o 
  -3  10   6      109.14      128.57     32.14 o 
  -2  10   6       38.78       33.10     25.29 o 
  -1  10   6       72.28      126.17     17.30 o 
   0  10   6        8.41       32.86     16.60 o 
   1  10   6       82.78      129.56     30.71 o 
   2  10   6       70.65      130.60     22.24 o 
   3  10   6      428.16      448.12     35.88 o 
   4  10   6      356.86      274.39     40.71 o 
   5  10   6      459.13      473.25     47.99 o 
   6  10   6      291.70      202.95     27.81 o 
  -7  11   6     3208.62     3287.48    155.91 o 
  -6  11   6     1538.22     1547.31    136.91 o 
  -5  11   6        3.22        3.80     30.75 o 
  -4  11   6     1159.49      992.17     54.94 o 
  -3  11   6     4287.19     4136.42    103.01 o 
  -2  11   6     7003.46     6882.35    132.74 o 
  -1  11   6    11830.26    11838.02    119.29 o 
   0  11   6    15161.51    14706.01    161.00 o 
   1  11   6    11056.79    10772.80    114.00 o 
   2  11   6     5115.60     5236.45     85.35 o 
   3  11   6     2623.36     2668.02     75.10 o 
   4  11   6      376.07      366.09     43.01 o 
   5  11   6      185.77      174.19     48.23 o 
   6  11   6      947.30      976.32     69.03 o 
  -7  12   6    10310.71    10219.44    210.63 o 
  -6  12   6    14198.64    14199.84    303.12 o 
  -5  12   6    15925.14    16188.62    301.05 o 
  -4  12   6    23724.47    23372.33    324.54 o 
  -3  12   6    19927.06    19916.50    337.17 o 
  -2  12   6    14190.04    13696.89    227.29 o 
  -1  12   6     8885.89     8881.86    166.29 o 
   0  12   6     4138.84     4279.30    110.19 o 
   1  12   6     1531.92     1537.79     46.30 o 
   2  12   6      133.24      173.93     33.87 o 
   3  12   6      176.89      199.86     36.83 o 
   4  12   6       85.97      130.64     35.46 o 
   5  12   6      346.71      482.93     52.34 o 
  -6  13   6      425.58      499.91     66.51 o 
  -5  13   6      255.63      183.77     45.26 o 
  -4  13   6       67.06       89.94     37.64 o 
  -3  13   6       10.08       39.30     36.54 o 
  -2  13   6        1.96       20.03     33.07 o 
  -1  13   6       98.37      126.50     23.17 o 
   0  13   6      588.51      583.63     34.44 o 
   1  13   6      330.44      266.35     19.52 o 
   2  13   6        3.61       27.33     31.17 o 
   3  13   6      611.72      535.25     53.63 o 
   4  13   6     1004.44      902.69     66.30 o 
  -4  14   6     3582.64     3586.42    126.20 o 
  -3  14   6     3263.18     3139.75    160.90 o 
  -2  14   6      768.46      676.52    108.14 o 
  -1  14   6        0.09      -28.63     28.63 o 
   0  14   6      142.58      165.38     30.66 o 
   1  14   6     1054.67     1075.58     67.23 o 
   2  14   6     4705.09     4560.12    161.09 o 
   3  14   6     5413.27     5236.39    159.44 o 
  -1  15   6     2498.35     2705.76    147.14 o 
   0  15   6     2483.82     2325.98    165.82 o 
 -11   1   7     1148.57      665.63    497.69 o 
 -10   1   7     3304.59     3365.25    114.60 o 
  -8   1   7    10194.47    10181.04    148.22 o 
  -7   1   7    13515.59    12938.58    184.45 o 
  -6   1   7    22825.91    22141.54    228.05 o 
  -5   1   7    19902.97    19859.10    199.59 o 
  -4   1   7    11072.04    10388.73     91.54 o 
  -3   1   7     1706.66     1749.21     19.79 o 
  -2   1   7      668.18      864.85     24.34 o 
  -1   1   7     7861.86     7542.56     52.10 o 
   0   1   7    19746.54    20986.10    154.12 o 
   1   1   7    20429.28    20527.46    127.31 o 
   2   1   7    13724.21    14142.86     88.69 o 
   3   1   7     6499.53     6411.56     80.28 o 
   4   1   7      461.77      440.60     24.38 o 
   5   1   7      278.84      305.60     27.49 o 
   6   1   7       66.99       88.01     23.99 o 
   7   1   7      385.97      418.12     47.74 o 
   8   1   7     1457.12     1642.98     71.73 o 
   9   1   7     1757.78     2163.72    122.52 o 
 -10   2   7       74.78       51.35     50.38 o 
  -9   2   7      835.44      775.82    109.78 o 
  -8   2   7     4341.93     4385.64    129.90 o 
  -7   2   7     9929.68     9834.61    174.49 o 
  -6   2   7    20712.81    19755.02    236.73 o 
  -5   2   7    34724.31    34743.64    334.11 o 
  -4   2   7    50136.86    49513.08    458.22 o 
  -3   2   7    68982.73    69446.60    656.75 o 
  -2   2   7   101167.96   102201.50    916.10 o 
  -1   2   7   110709.05   120437.39   2907.82 o 
   0   2   7    69187.94    70116.90    457.81 o 
   1   2   7    30932.55    31109.81    205.78 o 
   2   2   7    17726.75    18093.55    113.96 o 
   3   2   7    11992.20    12362.15    107.06 o 
   4   2   7     3585.06     3655.20     49.96 o 
   5   2   7      416.21      432.36     30.11 o 
   6   2   7      140.41      156.26     28.12 o 
   7   2   7      371.13      421.84     46.46 o 
   8   2   7     1106.00     1251.44     92.34 o 
   9   2   7     1594.46     2001.57     94.73 o 
 -10   3   7      581.99      344.89    118.80 o 
  -9   3   7      393.72      399.38     52.01 o 
  -8   3   7       84.18       71.01     35.04 o 
  -7   3   7      861.54      847.82     41.21 o 
  -6   3   7      667.97      677.82     35.33 o 
  -5   3   7      105.43       87.29     19.56 o 
  -4   3   7       82.94       84.74     15.24 o 
  -3   3   7      533.82      440.22     39.97 o 
  -2   3   7     4048.19     3940.92     32.01 o 
  -1   3   7     2455.76     2721.97     23.59 o 
   0   3   7     6721.19     6957.46     42.66 o 
   1   3   7     6616.44     6879.70     62.95 o 
   2   3   7      761.14      810.50     28.30 o 
   3   3   7      103.65      110.55     13.28 o 
   4   3   7      322.61      278.75     21.97 o 
   5   3   7     1662.63     1914.95     58.35 o 
   6   3   7       98.80      136.69     28.89 o 
   7   3   7      428.49      504.55     54.16 o 
   8   3   7      106.57      120.27     39.54 o 
   9   3   7       90.98      104.30     38.71 o 
 -10   4   7     3124.27     3161.25    126.99 o 
  -9   4   7     2353.30     2252.74    115.26 o 
  -8   4   7     1666.08     1508.07     73.26 o 
  -7   4   7      366.35      384.32     49.37 o 
  -6   4   7      410.79      473.62     35.73 o 
  -5   4   7     4094.65     4200.24     77.86 o 
  -4   4   7     9273.08     8678.98     91.72 o 
  -3   4   7    16334.93    16330.40    125.64 o 
  -2   4   7    11719.95    12011.94     98.72 o 
  -1   4   7    17525.26    18585.69    138.11 o 
   0   4   7    16030.80    16494.63    126.11 o 
   1   4   7     1336.74     1475.64     19.26 o 
   2   4   7     3815.04     3993.23     46.68 o 
   3   4   7     7402.04     7467.24     75.07 o 
   4   4   7     5867.81     5829.60     76.54 o 
   5   4   7    10474.05    10286.50    124.17 o 
   6   4   7     8760.90     8729.74    113.87 o 
   7   4   7     4174.36     4087.23     88.19 o 
   8   4   7     1197.76     1362.37    141.78 o 
 -10   5   7     2747.19     2805.23    104.24 o 
  -9   5   7     5660.02     5549.61    127.68 o 
  -8   5   7     7810.52     7810.44    220.88 o 
  -7   5   7    10933.00    10805.17    190.22 o 
  -6   5   7    11915.69    12007.56    185.73 o 
  -5   5   7     9250.78     9156.97    192.21 o 
  -4   5   7     6471.23     6258.29     71.32 o 
  -3   5   7     3997.66     4246.44     58.32 o 
  -2   5   7       19.60       71.67     17.78 o 
  -1   5   7     6596.46     7077.88     51.09 o 
   0   5   7     6714.36     6932.92     55.24 o 
   1   5   7     7025.55     7016.73     60.19 o 
   2   5   7    12315.39    12665.31     95.44 o 
   3   5   7     8865.43     8953.49     90.57 o 
   4   5   7     3364.10     3309.01     65.06 o 
   5   5   7        1.20       84.90     39.54 o 
   6   5   7        3.35       29.06     23.24 o 
   7   5   7      106.51      140.86     36.78 o 
   8   5   7      492.20      613.26     47.87 o 
 -10   6   7     3946.78     4157.49    160.03 o 
  -9   6   7     7083.43     7084.74    191.66 o 
  -8   6   7     8045.58     8423.31    284.57 o 
  -7   6   7     6728.91     6667.68    145.17 o 
  -6   6   7     6114.50     6315.52    155.51 o 
  -5   6   7     8364.90     8238.21    106.83 o 
  -4   6   7     6037.24     5947.40     69.56 o 
  -3   6   7     3290.92     3123.12     40.49 o 
  -2   6   7     4607.99     4581.38     56.71 o 
  -1   6   7     5407.65     5574.27     45.63 o 
   0   6   7     7657.08     7660.35    102.13 o 
   1   6   7    15300.22    14725.79    114.15 o 
   2   6   7    22028.91    21368.22    160.62 o 
   3   6   7    18206.53    18363.69    166.71 o 
   4   6   7    20345.94    20520.47    208.32 o 
   5   6   7    22002.71    21965.07    272.36 o 
   6   6   7    12590.11    12538.82    172.75 o 
   7   6   7     7473.12     7406.14    137.92 o 
   8   6   7     5141.98     5411.90    136.90 o 
  -9   7   7      724.98      863.02     76.02 o 
  -8   7   7     1952.85     1910.84    101.85 o 
  -7   7   7     2731.10     2748.79     95.74 o 
  -6   7   7     2367.38     2451.86     57.87 o 
  -5   7   7     3479.81     3613.75     55.50 o 
  -4   7   7     1152.34     1084.18     37.37 o 
  -3   7   7      771.57      973.30     28.95 o 
  -2   7   7     2189.29     2534.33     73.06 o 
  -1   7   7     7604.41     7276.58     81.81 o 
   0   7   7    18433.70    18818.68    212.61 o 
   1   7   7    25499.64    24827.07    224.54 o 
   2   7   7    16867.46    16557.83    145.60 o 
   3   7   7    10431.16    10270.47    120.83 o 
   4   7   7     4155.37     4316.65     73.44 o 
   5   7   7       48.74      132.25     28.21 o 
   6   7   7      580.76      599.93     43.61 o 
   7   7   7     2489.43     2477.85     82.01 o 
   8   7   7     3258.74     3277.36    102.65 o 
  -9   8   7     1719.71     1762.78    112.19 o 
  -8   8   7      608.17      615.50     70.95 o 
  -7   8   7       10.44       49.59     28.33 o 
  -6   8   7      283.95      280.03     35.33 o 
  -5   8   7     1482.66     1494.33     39.80 o 
  -4   8   7     6509.09     6484.92     86.63 o 
  -3   8   7     6544.59     6328.01     87.92 o 
  -2   8   7     8990.66     8913.49    103.75 o 
  -1   8   7     5508.58     5463.55     59.84 o 
   0   8   7     1551.63     1643.17     36.92 o 
   1   8   7      140.70      157.54     18.29 o 
   2   8   7     1197.37     1154.69     34.04 o 
   3   8   7     1106.03     1154.47     47.42 o 
   4   8   7     2822.70     2886.22     64.04 o 
   5   8   7     2295.14     2264.62     75.86 o 
   6   8   7     1742.80     1841.00     71.19 o 
   7   8   7      510.98      534.39     48.63 o 
  -8   9   7      139.92      199.97     32.69 o 
  -7   9   7      392.95      330.23     29.88 o 
  -6   9   7     1368.20     1322.68     47.26 o 
  -5   9   7      308.18      312.34     25.81 o 
  -4   9   7      279.49      287.95     29.84 o 
  -3   9   7      645.80      673.76     31.82 o 
  -2   9   7     1741.30     1757.25    109.47 o 
  -1   9   7     5136.55     5043.52     96.26 o 
   0   9   7     6453.93     6625.04     83.17 o 
   1   9   7     6633.11     6617.39     89.08 o 
   2   9   7     5799.95     5890.25     76.45 o 
   3   9   7     1052.64     1051.73     46.75 o 
   4   9   7      229.46      216.24     31.75 o 
   5   9   7       87.17      107.17     23.80 o 
   6   9   7      306.20      316.87     42.17 o 
   7   9   7     1147.09     1140.47     68.87 o 
  -8  10   7     7253.28     7472.98    193.32 o 
  -7  10   7     5422.62     5466.73    105.06 o 
  -6  10   7     2786.19     2852.39     54.46 o 
  -5  10   7      833.04      917.71     62.04 o 
  -4  10   7       71.78       75.65     22.32 o 
  -3  10   7      377.78      428.25     40.57 o 
  -2  10   7      867.80      945.24     49.88 o 
  -1  10   7      105.49      112.55     31.47 o 
   0  10   7     3992.59     4100.94     92.47 o 
   1  10   7     9895.26     9805.95    115.34 o 
   2  10   7    16069.93    15909.16    153.79 o 
   3  10   7    25634.09    25159.26    307.39 o 
   4  10   7    26895.79    26142.77    439.48 o 
   5  10   7    21145.13    21059.04    328.63 o 
   6  10   7    18371.13    18655.61    252.80 o 
  -7  11   7      122.67      125.70     47.55 o 
  -6  11   7        0.52       42.07     33.07 o 
  -5  11   7       95.11      115.50     37.41 o 
  -4  11   7       54.98       30.91     26.98 o 
  -3  11   7       79.35      147.93     42.10 o 
  -2  11   7     1204.69     1036.52     63.03 o 
  -1  11   7      282.71      257.83     22.84 o 
   0  11   7      417.15      448.62     30.17 o 
   1  11   7     3408.07     3634.47     93.39 o 
   2  11   7     4472.66     4371.77     77.87 o 
   3  11   7     1020.74      969.66     70.65 o 
   4  11   7      221.11      227.62     47.22 o 
   5  11   7      219.49      252.92     42.42 o 
  -6  12   7       73.64      106.44     43.37 o 
  -5  12   7     1193.64     1201.11     73.03 o 
  -4  12   7     3762.00     3756.38    100.10 o 
  -3  12   7     2899.04     2932.35     96.95 o 
  -2  12   7     4364.88     4344.85    189.02 o 
  -1  12   7     2580.24     2559.40    129.11 o 
   0  12   7      636.61      690.97     40.72 o 
   1  12   7        1.89       44.46     29.67 o 
   2  12   7      303.28      257.83     40.32 o 
   3  12   7     1076.36     1178.21     61.50 o 
   4  12   7     2766.31     2765.26     90.00 o 
  -5  13   7      813.84      873.62     88.70 o 
  -4  13   7      714.44      843.30     61.42 o 
  -3  13   7        3.53       46.79     37.07 o 
  -2  13   7      810.96      797.56     54.15 o 
  -1  13   7     3772.66     3805.64     68.27 o 
   0  13   7     7396.67     7470.75    106.33 o 
   1  13   7     7774.46     7754.70    105.34 o 
   2  13   7     4698.42     4610.12    104.48 o 
   3  13   7     4521.25     4618.38    107.05 o 
  -4  14   7     4445.72     4460.34    127.97 o 
  -3  14   7     4799.01     4826.68    145.68 o 
  -2  14   7     4070.50     4169.02    113.93 o 
  -1  14   7     4257.14     4337.77    125.11 o 
   0  14   7     5433.89     5265.03    177.27 o 
   1  14   7     6159.20     5770.78    159.44 o 
   2  14   7     6038.20     5978.99    142.97 o 
 -10   0   8     9725.90     9402.60    250.49 o 
  -9   0   8    16732.80    16420.63    329.23 o 
  -8   0   8    22781.68    22503.90    427.62 o 
  -7   0   8    20529.96    19951.62    314.31 o 
  -6   0   8    10875.64    10286.08    394.70 o 
  -5   0   8    12076.59    11352.06    151.08 o 
  -4   0   8     5214.07     5596.88     70.73 o 
  -3   0   8       27.44      183.28     72.57 o 
  -2   0   8    13498.94    13030.22    117.78 o 
  -1   0   8       58.79       72.30     50.31 o 
   0   0   8       79.08      131.70     41.57 o 
   1   0   8      362.17      393.76     21.31 o 
   2   0   8      687.42      729.78     20.83 o 
   3   0   8      874.03      972.90     32.91 o 
   4   0   8     7271.51     7218.98    117.46 o 
   5   0   8    15221.54    15123.47    211.68 o 
   6   0   8    34508.27    34243.31    513.49 o 
   7   0   8    21478.75    21377.96    367.83 o 
   8   0   8    13824.64    13617.12    371.87 o 
 -10   1   8     3419.31     3538.49    102.97 o 
  -9   1   8     3334.97     3486.20     89.69 o 
  -8   1   8     2635.93     2702.92    110.37 o 
  -7   1   8      753.73      829.83     38.35 o 
  -6   1   8       84.44       71.36     20.22 o 
  -5   1   8       53.76       73.47     14.48 o 
  -4   1   8      120.45      198.47     24.04 o 
  -3   1   8      989.59      976.95     20.99 o 
  -2   1   8       64.48       81.39      8.31 o 
  -1   1   8     1602.19     1677.19     60.56 o 
   0   1   8     7048.30     6396.69     43.07 o 
   1   1   8    16262.72    16524.28     93.73 o 
   2   1   8     9522.38     9275.35     67.06 o 
   3   1   8     3004.06     2944.51     39.79 o 
   4   1   8     4496.10     4359.38     61.13 o 
   5   1   8     6945.68     6943.07     92.76 o 
   6   1   8      885.82     1008.51     46.24 o 
   7   1   8       27.96       53.25     25.12 o 
   8   1   8       16.41       97.66     42.44 o 
  -9   2   8     1280.06     1392.71     62.38 o 
  -8   2   8     6488.19     6531.02    118.58 o 
  -7   2   8     5394.45     5212.73     91.99 o 
  -6   2   8     4763.46     4768.52     69.79 o 
  -5   2   8      299.43      337.87     33.11 o 
  -4   2   8      887.89      945.78     22.65 o 
  -3   2   8      737.90      640.74     27.06 o 
  -2   2   8     5075.29     5334.69     35.05 o 
  -1   2   8     4721.31     4825.74     36.91 o 
   0   2   8    10391.65    10609.91     63.03 o 
   1   2   8     8422.69     8177.57     87.93 o 
   2   2   8     5062.43     4845.32     53.40 o 
   3   2   8       90.57      156.91     15.16 o 
   4   2   8      227.19      367.16     23.52 o 
   5   2   8     1310.18     1335.17     39.57 o 
   6   2   8     4120.32     4203.60     73.61 o 
   7   2   8     2371.07     2451.13     68.83 o 
   8   2   8     1499.34     1652.43     79.33 o 
 -10   3   8     3485.02     3460.62    144.70 o 
  -9   3   8     1926.95     1971.90     73.39 o 
  -8   3   8      261.21      364.14     49.34 o 
  -7   3   8      125.00      137.91     27.85 o 
  -6   3   8     3946.40     3725.43     74.23 o 
  -5   3   8    10753.94    10627.79    135.14 o 
  -4   3   8     4034.12     4374.74     53.89 o 
  -3   3   8      267.86      279.62     14.20 o 
  -2   3   8     3117.05     3177.94     35.25 o 
  -1   3   8      339.63      313.65     12.18 o 
   0   3   8     9597.21     9880.09     63.33 o 
   1   3   8    26680.27    26053.92    160.38 o 
   2   3   8    19330.81    19263.92    145.94 o 
   3   3   8    15315.72    15547.34    136.18 o 
   4   3   8    15583.08    15277.41    150.74 o 
   5   3   8     9223.59     9054.33    115.62 o 
   6   3   8     4441.71     4377.81     77.11 o 
   7   3   8     1626.27     1724.35     58.41 o 
   8   3   8        8.92       44.79     31.21 o 
 -10   4   8     1264.06     1262.19     82.99 o 
  -9   4   8     3981.13     4032.15    102.40 o 
  -8   4   8     4426.80     4386.61    100.78 o 
  -7   4   8     2824.04     3013.25     84.17 o 
  -6   4   8     7714.81     7706.32    136.18 o 
  -5   4   8    13103.88    13226.40    168.62 o 
  -4   4   8    11488.02    11149.46    111.56 o 
  -3   4   8     4768.94     4669.17     47.26 o 
  -2   4   8    12136.20    12321.55    116.60 o 
  -1   4   8     4402.52     4501.72     44.66 o 
   0   4   8     8512.09     8669.76     58.21 o 
   1   4   8     6111.92     6521.06     51.97 o 
   2   4   8     5292.65     5352.14     57.70 o 
   3   4   8     9930.26     9922.98    110.12 o 
   4   4   8    11664.46    11441.61    132.16 o 
   5   4   8    13973.97    13800.15    152.17 o 
   6   4   8     3714.44     3840.80     73.38 o 
   7   4   8     4196.99     4199.35     96.95 o 
   8   4   8     4933.36     5059.34    106.80 o 
 -10   5   8      771.46      659.58    237.84 o 
  -9   5   8     1728.82     1618.90     92.59 o 
  -8   5   8     3769.72     3812.17    116.50 o 
  -7   5   8     9564.14     9469.20    171.58 o 
  -6   5   8    15070.83    15047.68    217.84 o 
  -5   5   8    19350.39    18560.27    190.32 o 
  -4   5   8    20966.57    20755.64    367.09 o 
  -3   5   8    28604.15    27776.50    228.90 o 
  -2   5   8    21166.42    21416.67    181.78 o 
  -1   5   8     3611.53     3777.03     37.75 o 
   0   5   8      378.71      463.77     16.04 o 
   1   5   8        0.31       73.76     13.52 o 
   2   5   8      650.97      712.31     21.32 o 
   3   5   8     2153.55     2179.50     48.82 o 
   4   5   8     1847.67     1925.23     50.14 o 
   5   5   8     1687.33     1797.10     63.00 o 
   6   5   8       69.18      169.40     36.86 o 
   7   5   8      436.43      404.74     42.83 o 
   8   5   8     1307.97     1222.00    126.01 o 
 -10   6   8     2437.23     2268.32    123.92 o 
  -9   6   8     5304.83     5378.86    164.75 o 
  -8   6   8     4566.68     4826.09    124.44 o 
  -7   6   8     5392.42     5720.34    132.07 o 
  -6   6   8     1026.84     1099.05     71.96 o 
  -5   6   8        2.87       35.32     19.70 o 
  -4   6   8      251.06      326.44     21.24 o 
  -3   6   8     4026.39     3703.36     47.85 o 
  -2   6   8     9185.23     9297.02    111.76 o 
  -1   6   8    15694.16    15632.04    111.92 o 
   0   6   8     5889.65     5970.60     61.42 o 
   1   6   8     3710.02     3859.17     48.03 o 
   2   6   8     3504.45     3501.21     43.86 o 
   3   6   8     1507.63     1542.61     45.41 o 
   4   6   8      150.44      192.84     24.55 o 
   5   6   8     1829.26     2003.03     60.08 o 
   6   6   8     1677.98     1876.81     77.25 o 
   7   6   8     2928.09     2960.85     83.94 o 
  -9   7   8     1022.36     1306.50    126.00 o 
  -8   7   8     2178.90     2276.18     92.16 o 
  -7   7   8     3228.39     3063.74     70.39 o 
  -6   7   8     2673.30     2695.50     59.68 o 
  -5   7   8     1892.81     1955.87     49.94 o 
  -4   7   8     1458.52     1665.18     52.24 o 
  -3   7   8     1577.39     1614.32     37.80 o 
  -2   7   8      548.82      655.85     53.10 o 
  -1   7   8     2078.59     2087.39     31.76 o 
   0   7   8     1048.78     1122.47     30.40 o 
   1   7   8     1351.17     1414.72     31.46 o 
   2   7   8     2434.99     2422.08     45.49 o 
   3   7   8     1094.08     1200.88     39.49 o 
   4   7   8      564.64      692.85     37.11 o 
   5   7   8     1355.31     1520.07     65.64 o 
   6   7   8     1194.98     1258.71     61.84 o 
   7   7   8      225.20      233.83     41.83 o 
  -9   8   8      264.70      205.95     94.90 o 
  -8   8   8        2.94       58.24     56.95 o 
  -7   8   8       26.04       56.74     32.76 o 
  -6   8   8       18.51       34.37     21.74 o 
  -5   8   8     3236.68     3176.34     55.33 o 
  -4   8   8    12557.23    12381.86    136.09 o 
  -3   8   8    23869.53    24079.04    253.40 o 
  -2   8   8    28479.09    28152.94    292.06 o 
  -1   8   8    47335.57    46095.16    367.61 o 
   0   8   8    37853.78    36856.84    349.17 o 
   1   8   8    29551.12    29260.63    296.97 o 
   2   8   8    21644.55    21541.31    191.83 o 
   3   8   8     9036.95     8820.92    112.91 o 
   4   8   8     2761.88     2794.97     66.76 o 
   5   8   8       75.74      127.34     28.27 o 
   6   8   8      171.46      203.08     39.05 o 
   7   8   8        0.02       62.34     33.65 o 
  -8   9   8     2129.62     1943.98    190.58 o 
  -7   9   8     6601.23     6505.34    101.27 o 
  -6   9   8    15060.50    14890.99    174.68 o 
  -5   9   8    16115.62    16319.82    171.71 o 
  -4   9   8    14514.81    14124.38    145.53 o 
  -3   9   8    12903.48    12897.80    153.58 o 
  -2   9   8    10169.19     9703.81    121.61 o 
  -1   9   8     6269.14     6095.11    123.75 o 
   0   9   8     3407.59     3544.15     56.78 o 
   1   9   8     1485.52     1542.07     42.96 o 
   2   9   8       10.84        6.63     17.00 o 
   3   9   8      627.72      740.64     41.93 o 
   4   9   8      728.64      854.79     77.86 o 
   5   9   8      388.90      399.79     35.95 o 
   6   9   8      463.47      510.29     39.74 o 
  -8  10   8       14.17       30.06     39.18 o 
  -7  10   8      218.37      226.43     38.94 o 
  -6  10   8       75.37       96.03     30.30 o 
  -5  10   8       61.05       39.18     25.84 o 
  -4  10   8      119.37       89.40     26.88 o 
  -3  10   8        0.41       54.86     26.11 o 
  -2  10   8      323.15      393.26     37.50 o 
  -1  10   8      287.62      289.67     29.09 o 
   0  10   8      674.93      768.75     33.37 o 
   1  10   8        6.52       16.05     37.07 o 
   2  10   8      335.68      367.75     30.63 o 
   3  10   8       35.19       70.58     26.10 o 
   4  10   8        0.72      -18.34     26.17 o 
   5  10   8      221.44      265.94     43.66 o 
   6  10   8      423.58      463.58     61.13 o 
  -7  11   8     7337.58     7530.81    162.20 o 
  -6  11   8    10869.95    10827.54    218.61 o 
  -5  11   8    14829.25    15053.01    310.79 o 
  -4  11   8    15329.62    14853.13    238.48 o 
  -3  11   8     9124.99     9254.55    163.20 o 
  -2  11   8     4870.52     5080.38    124.87 o 
  -1  11   8      784.41      805.70     76.00 o 
   0  11   8       38.04       56.04     20.03 o 
   1  11   8      429.78      516.53     32.00 o 
   2  11   8     2432.18     2414.67     51.81 o 
   3  11   8     3676.84     3809.12     91.21 o 
   4  11   8     2902.69     2960.38     83.76 o 
   5  11   8     1270.21     1441.42     82.94 o 
  -6  12   8      569.17      763.63     62.56 o 
  -5  12   8     1557.16     1774.27     90.51 o 
  -4  12   8     5471.35     5379.66    117.40 o 
  -3  12   8     9512.35     9421.09    224.14 o 
  -2  12   8    13156.20    13584.69    223.27 o 
  -1  12   8    12457.35    12757.48    183.87 o 
   0  12   8    13342.57    13100.13    189.57 o 
   1  12   8     9342.17     9261.17    142.07 o 
   2  12   8     6753.30     6566.67    112.23 o 
   3  12   8     6392.08     6464.85    127.62 o 
   4  12   8     3262.01     3389.14    118.30 o 
  -5  13   8      318.60      278.34     67.99 o 
  -4  13   8      299.60      322.25     68.55 o 
  -3  13   8     1049.63     1048.97    295.91 o 
  -2  13   8     3586.57     3666.92    100.01 o 
  -1  13   8     5571.10     5340.46    158.44 o 
   0  13   8     4660.34     4488.74    128.41 o 
   1  13   8     3168.45     3216.09     74.57 o 
   2  13   8     2660.12     2799.77    102.12 o 
   3  13   8     2441.20     2515.99     88.14 o 
  -3  14   8     3011.28     3017.66    116.73 o 
  -2  14   8     4361.29     4502.62    105.74 o 
  -1  14   8     4066.15     4202.05    140.06 o 
   0  14   8     4870.79     4492.40    128.90 o 
   1  14   8     2827.53     2792.52     99.70 o 
 -10   1   9      148.50      144.61    141.18 o 
  -9   1   9       18.26       48.67     28.71 o 
  -8   1   9      837.53      945.69     71.25 o 
  -7   1   9     9122.36     8603.88    120.30 o 
  -6   1   9    21836.47    20558.64    206.07 o 
  -5   1   9    16387.42    15671.19    154.49 o 
  -4   1   9    18282.71    17423.79    163.19 o 
  -3   1   9    37091.85    37844.01    365.55 o 
  -2   1   9    44507.30    46240.45    521.78 o 
  -1   1   9    22797.26    23088.13    324.09 o 
   0   1   9    14976.48    14118.07     72.30 o 
   1   1   9     8382.48     8613.64     98.08 o 
   2   1   9      319.69      300.64     17.55 o 
   3   1   9       75.42      113.70     16.00 o 
   4   1   9      267.33      363.33     23.68 o 
   5   1   9      744.44      830.41     35.99 o 
   6   1   9      195.59      223.35     29.76 o 
   7   1   9      163.16      139.93     37.11 o 
   8   1   9      927.52     1050.75    138.35 o 
 -10   2   9      479.87      258.62    201.69 o 
  -9   2   9      700.45      705.35     49.15 o 
  -8   2   9      795.61      812.51     47.88 o 
  -7   2   9     2525.71     2554.91    106.52 o 
  -6   2   9     3297.91     3348.22     60.56 o 
  -5   2   9     1321.79     1273.51     37.43 o 
  -4   2   9        0.17       22.98     11.26 o 
  -3   2   9      151.78      164.93     24.93 o 
  -2   2   9     3715.92     3602.92     30.61 o 
  -1   2   9    19427.68    19823.09    135.23 o 
   0   2   9    28418.57    28301.06    155.18 o 
   1   2   9    27299.88    27282.26    183.14 o 
   2   2   9    24952.08    24789.40    182.09 o 
   3   2   9    17142.97    17057.02    142.46 o 
   4   2   9     5700.33     5686.92     75.33 o 
   5   2   9     1930.10     1864.55     45.75 o 
   6   2   9      347.76      396.92     34.38 o 
   7   2   9       60.31       60.16     46.30 o 
   8   2   9      357.47      346.06     90.59 o 
 -10   3   9     2079.02     2291.91     86.08 o 
  -9   3   9     1221.96     1287.46     61.00 o 
  -8   3   9     2818.22     2883.83    121.71 o 
  -7   3   9     3409.60     3431.44     81.92 o 
  -6   3   9     2413.72     2406.83     49.28 o 
  -5   3   9     4225.52     4110.53     78.16 o 
  -4   3   9     6778.16     6354.19    107.73 o 
  -3   3   9     7751.14     8009.93     60.68 o 
  -2   3   9     8598.85     9061.91     63.29 o 
  -1   3   9     6211.32     6210.29     50.14 o 
   0   3   9     4638.33     4402.33     31.14 o 
   1   3   9     5623.90     5697.25     44.97 o 
   2   3   9    12211.80    11962.83     95.46 o 
   3   3   9     7165.82     6848.25     76.11 o 
   4   3   9     5940.63     5836.84     91.05 o 
   5   3   9     7484.34     7356.17    109.96 o 
   6   3   9     4242.02     4138.88     82.85 o 
   7   3   9     2085.18     2155.33     79.85 o 
   8   3   9     1375.31     1462.26     86.45 o 
 -10   4   9      648.01      460.85    182.50 o 
  -9   4   9     2605.53     2593.61     88.51 o 
  -8   4   9     5217.04     5155.07    107.68 o 
  -7   4   9     8638.40     8596.90    186.63 o 
  -6   4   9    10897.41    10926.00    161.21 o 
  -5   4   9     7982.73     7766.27    122.99 o 
  -4   4   9     2197.09     1987.31     40.58 o 
  -3   4   9       58.38       89.03     11.42 o 
  -2   4   9      364.16      449.64     14.48 o 
  -1   4   9     4158.63     3996.90     56.46 o 
   0   4   9    10737.36    10630.35     75.65 o 
   1   4   9    14888.93    14606.70     98.65 o 
   2   4   9    10808.12    10786.04     96.66 o 
   3   4   9     6481.91     6503.24     71.95 o 
   4   4   9      726.62      881.62     40.34 o 
   5   4   9      492.27      557.12     35.91 o 
   6   4   9     1028.08     1060.47     48.11 o 
   7   4   9     1132.88     1089.43     61.36 o 
   8   4   9     1681.90     1826.98     95.84 o 
 -10   5   9      143.00      173.22     63.96 o 
  -9   5   9      300.28      371.76     58.14 o 
  -8   5   9     1134.70     1087.42     62.21 o 
  -7   5   9     2292.00     2359.23     72.75 o 
  -6   5   9     4837.32     4978.55    115.62 o 
  -5   5   9    12594.04    12314.68    140.33 o 
  -4   5   9    19143.33    19548.31    190.53 o 
  -3   5   9    21339.31    20832.56    188.32 o 
  -2   5   9    18960.12    18866.75    148.88 o 
  -1   5   9    17992.53    17904.41    146.30 o 
   0   5   9    10298.46    10499.33     76.54 o 
   1   5   9     3955.73     4054.65     44.14 o 
   2   5   9     1106.62     1210.66     28.81 o 
   3   5   9        2.60      -15.49     15.49 o 
   4   5   9       64.36       64.96     23.63 o 
   5   5   9       37.84       64.05     24.00 o 
   6   5   9       77.44      124.81     30.92 o 
   7   5   9        0.69       20.15     28.57 o 
  -9   6   9     1026.53     1139.86     75.51 o 
  -8   6   9     2174.66     2224.90     86.08 o 
  -7   6   9     1738.96     1737.97     67.73 o 
  -6   6   9     1182.53     1212.83     48.43 o 
  -5   6   9     2786.49     2750.70     60.73 o 
  -4   6   9     1002.13     1097.81     57.15 o 
  -3   6   9      763.40      819.66     29.57 o 
  -2   6   9      765.68      869.55     25.46 o 
  -1   6   9      347.90      326.92     18.74 o 
   0   6   9     1164.10     1178.58     39.97 o 
   1   6   9        6.17       59.58     16.35 o 
   2   6   9     1016.95     1043.53     27.78 o 
   3   6   9      111.79      112.94     22.03 o 
   4   6   9      398.81      493.54     32.32 o 
   5   6   9     1232.96     1325.66     57.26 o 
   6   6   9     2621.54     2624.53    114.92 o 
   7   6   9     3324.09     3238.69    106.77 o 
  -9   7   9     9417.22     9629.64    209.73 o 
  -8   7   9     4806.34     5213.65    133.55 o 
  -7   7   9     3315.96     3326.94    100.12 o 
  -6   7   9     2691.82     2500.87     54.86 o 
  -5   7   9      263.13      324.74     25.37 o 
  -4   7   9       41.00       38.39     17.39 o 
  -3   7   9      105.32      173.02     18.89 o 
  -2   7   9     1602.15     1679.20     36.55 o 
  -1   7   9      889.00     1088.87     31.06 o 
   0   7   9     1328.88     1427.93     51.17 o 
   1   7   9    10069.18     9835.41     99.14 o 
   2   7   9     6003.20     6123.48     77.18 o 
   3   7   9    10183.84    10001.52     97.07 o 
   4   7   9    19957.95    19498.84    201.70 o 
   5   7   9    16909.24    16876.79    207.27 o 
   6   7   9    10290.53    10409.61    201.11 o 
   7   7   9     6097.45     6197.15    142.10 o 
  -9   8   9      537.85      406.46     99.65 o 
  -8   8   9      716.96      720.22     51.48 o 
  -7   8   9      277.90      368.28     34.21 o 
  -6   8   9      239.25      293.10     32.70 o 
  -5   8   9      408.71      465.55     31.34 o 
  -4   8   9       21.95       39.15     16.72 o 
  -3   8   9       45.75       47.47     17.59 o 
  -2   8   9        1.66       28.24     15.92 o 
  -1   8   9       80.42      148.93     18.85 o 
   0   8   9     1899.79     1910.75     49.27 o 
   1   8   9     1608.51     1684.80     38.90 o 
   2   8   9     1132.23     1212.17     36.67 o 
   3   8   9      369.64      411.29     29.21 o 
   4   8   9      165.42      212.29     32.16 o 
   5   8   9        0.25       32.59     22.41 o 
   6   8   9      315.19      348.83     40.85 o 
  -8   9   9     3273.00     3353.75     81.03 o 
  -7   9   9     3098.22     3190.13     78.47 o 
  -6   9   9      891.38      928.86     45.52 o 
  -5   9   9       32.13       12.38     20.88 o 
  -4   9   9       35.04       66.73     24.25 o 
  -3   9   9      158.24      184.48     25.40 o 
  -2   9   9      303.73      318.59     23.81 o 
  -1   9   9      344.37      375.69     27.64 o 
   0   9   9      725.49      804.52     33.09 o 
   1   9   9     1998.18     1898.92     41.37 o 
   2   9   9     5332.35     5391.60     78.05 o 
   3   9   9     9579.21     9420.60    154.27 o 
   4   9   9     8559.34     8684.05    159.00 o 
   5   9   9     5854.42     5999.09    102.63 o 
   6   9   9     4088.74     4299.17     91.44 o 
  -7  10   9     4893.66     5109.43     96.65 o 
  -6  10   9     6912.93     6906.11    119.44 o 
  -5  10   9     5023.08     5001.49     79.57 o 
  -4  10   9     3867.17     3883.45     77.53 o 
  -3  10   9      512.76      480.73     39.03 o 
  -2  10   9       87.02       59.43     26.78 o 
  -1  10   9       21.83       92.19     21.91 o 
   0  10   9      983.76     1013.23     42.46 o 
   1  10   9     4148.77     4118.87     71.94 o 
   2  10   9     3041.07     3055.35     76.07 o 
   3  10   9       13.49       15.65     47.78 o 
   4  10   9      229.10      244.19     39.35 o 
   5  10   9     1274.35     1347.59     76.30 o 
  -7  11   9     2715.27     2756.13     98.59 o 
  -6  11   9     2657.28     2741.62     73.83 o 
  -5  11   9     3598.12     3625.98     69.30 o 
  -4  11   9     3278.13     3389.72     70.44 o 
  -3  11   9     2580.88     2503.14     81.00 o 
  -2  11   9     3316.06     3470.98    107.94 o 
  -1  11   9     2010.76     2084.87     95.06 o 
   0  11   9     1569.00     1641.73     54.83 o 
   1  11   9     1034.60     1130.28     46.36 o 
   2  11   9     3386.31     3348.23     70.48 o 
   3  11   9     4440.44     4305.60     94.08 o 
   4  11   9     4520.10     4712.60    113.77 o 
  -6  12   9     1333.94     1472.50    101.68 o 
  -5  12   9     1420.37     1566.29     87.24 o 
  -4  12   9     1650.34     1643.56     95.25 o 
  -3  12   9      853.65      827.26     67.11 o 
  -2  12   9       92.49       88.19     28.45 o 
  -1  12   9     2459.54     2361.45     68.42 o 
   0  12   9     4825.76     4810.12     99.77 o 
   1  12   9     4346.40     4281.87     91.92 o 
   2  12   9     5490.36     5368.01     92.51 o 
   3  12   9     3504.00     3570.52    105.91 o 
  -4  13   9      171.07      131.59     51.14 o 
  -3  13   9      480.10      466.89     95.42 o 
  -2  13   9      666.11      703.81     54.88 o 
  -1  13   9      170.44      218.51     51.41 o 
   0  13   9      229.31      222.92     29.14 o 
   1  13   9     2251.77     2400.67     75.91 o 
   2  13   9     4793.63     4658.41    105.22 o 
 -10   0  10     2414.73     2730.19    184.83 o 
  -9   0  10     2292.28     2176.19    136.95 o 
  -8   0  10      488.19      603.61     54.67 o 
  -7   0  10      315.09      252.72     36.47 o 
  -6   0  10     2539.12     2580.29    172.57 o 
  -5   0  10     3144.19     2962.37     55.08 o 
  -4   0  10     8947.57     9405.18     99.26 o 
  -3   0  10    13357.80    13702.46    139.08 o 
  -2   0  10     2136.66     2309.70    100.00 o 
  -1   0  10     1479.25     1715.24    131.87 o 
   0   0  10    16005.75    16023.71    245.54 o 
   1   0  10    25937.62    26146.39    219.06 o 
   2   0  10    18694.54    18018.51    166.87 o 
   3   0  10     6243.69     6204.15     86.98 o 
   4   0  10    11788.47    11465.07    157.45 o 
   5   0  10     7504.02     7253.80    242.18 o 
   6   0  10      264.17      338.70     44.54 o 
   7   0  10      365.63      383.95     67.40 o 
 -10   1  10     4826.96     4436.31    235.50 o 
  -9   1  10     5857.18     5677.05    194.77 o 
  -8   1  10     7844.28     7568.00    122.86 o 
  -7   1  10     6879.37     6699.70    106.71 o 
  -6   1  10     3475.47     3389.02     88.29 o 
  -5   1  10     3816.12     3817.86     59.66 o 
  -4   1  10     3709.51     3594.68     37.36 o 
  -3   1  10     3057.18     3259.14     49.84 o 
  -2   1  10     1991.23     1799.21     63.42 o 
  -1   1  10     1614.94     1466.84     47.38 o 
   0   1  10     1759.78     1928.12     42.28 o 
   1   1  10     4077.05     4093.05     37.27 o 
   2   1  10     2405.28     2432.61     32.82 o 
   3   1  10     3202.26     3190.92     43.55 o 
   4   1  10     5537.37     5547.13     72.04 o 
   5   1  10     6065.71     6081.28     92.23 o 
   6   1  10     6463.62     6303.12    101.41 o 
   7   1  10     5514.75     5456.83    126.06 o 
 -10   2  10       46.83       11.22     43.11 o 
  -9   2  10        1.51       -0.01     29.79 o 
  -8   2  10      278.20      251.51     37.04 o 
  -7   2  10     1264.17     1238.10     48.51 o 
  -6   2  10     5678.92     5485.93     76.91 o 
  -5   2  10     4754.19     4745.57     90.86 o 
  -4   2  10     9719.78     9813.63     94.70 o 
  -3   2  10     3299.82     3047.11     42.69 o 
  -2   2  10       94.78      181.70     16.73 o 
  -1   2  10       26.83       36.21      8.57 o 
   0   2  10      729.60      665.45     23.25 o 
   1   2  10      850.36      909.69     14.90 o 
   2   2  10     7265.47     7196.17     61.81 o 
   3   2  10     4391.26     4378.63     57.53 o 
   4   2  10     2756.30     2666.09     47.47 o 
   5   2  10     1015.05     1045.22     39.80 o 
   6   2  10     1020.69     1073.79     47.99 o 
   7   2  10      106.05       70.20     32.15 o 
 -10   3  10     5960.31     6096.09    154.33 o 
  -9   3  10    10123.48     9973.31    171.90 o 
  -8   3  10    10112.11     9931.58    154.41 o 
  -7   3  10    12902.93    12626.33    162.40 o 
  -6   3  10    12974.12    12489.67    191.53 o 
  -5   3  10     4457.39     4345.58     93.86 o 
  -4   3  10      648.60      686.76     33.17 o 
  -3   3  10       87.40      115.11     13.03 o 
  -2   3  10     1965.35     1949.51     17.92 o 
  -1   3  10     1687.79     1670.42     19.45 o 
   0   3  10      563.26      559.82     23.39 o 
   1   3  10      598.13      546.77     19.95 o 
   2   3  10      750.27      852.42     23.93 o 
   3   3  10     4592.94     4612.00     61.93 o 
   4   3  10    16371.69    16191.93    180.17 o 
   5   3  10    18898.32    18437.72    205.79 o 
   6   3  10    11688.48    11672.89    158.11 o 
   7   3  10    11815.30    11877.33    171.55 o 
  -9   4  10      215.49      247.59     50.75 o 
  -8   4  10      302.37      322.69     47.53 o 
  -7   4  10      901.19      905.30     49.13 o 
  -6   4  10       91.25      116.11     27.07 o 
  -5   4  10     1235.13     1267.28     36.87 o 
  -4   4  10      157.16      194.79     22.16 o 
  -3   4  10     3912.66     3953.19     39.74 o 
  -2   4  10       92.99       88.48     15.59 o 
  -1   4  10      182.87      295.94     15.61 o 
   0   4  10      402.25      455.88     26.52 o 
   1   4  10     1014.97     1089.35     22.18 o 
   2   4  10      113.78      153.00     13.99 o 
   3   4  10     1722.57     1761.85     46.54 o 
   4   4  10      735.91      803.18     41.45 o 
   5   4  10      155.55      190.33     34.21 o 
   6   4  10      130.43      127.96     31.30 o 
   7   4  10       59.04       78.72     34.92 o 
  -9   5  10        5.75       11.15     37.08 o 
  -8   5  10        3.24       67.47     32.55 o 
  -7   5  10      414.38      408.47     46.09 o 
  -6   5  10     4522.58     4403.19     73.14 o 
  -5   5  10     6721.07     6547.12     86.99 o 
  -4   5  10     9805.46    10052.31    105.74 o 
  -3   5  10    18764.41    18829.68    159.02 o 
  -2   5  10    30075.81    31785.45    342.99 o 
  -1   5  10    28686.11    28451.37    239.29 o 
   0   5  10    18658.88    18864.15    133.35 o 
   1   5  10    14942.27    14495.05    111.13 o 
   2   5  10    12914.52    12606.30    104.98 o 
   3   5  10     6838.21     6821.28     83.85 o 
   4   5  10     2915.72     2991.88     66.19 o 
   5   5  10      724.42      733.28     54.21 o 
   6   5  10       55.82       61.55     28.68 o 
   7   5  10      142.35      102.25     34.84 o 
  -9   6  10       22.01        9.20     33.05 o 
  -8   6  10      807.39      731.48     57.05 o 
  -7   6  10     4937.67     4899.55     89.90 o 
  -6   6  10     8156.16     7992.80    109.78 o 
  -5   6  10    12450.14    12153.82    149.64 o 
  -4   6  10     6017.94     6149.74     67.96 o 
  -3   6  10     3792.45     3815.29     61.18 o 
  -2   6  10      816.23      891.71     36.18 o 
  -1   6  10      404.56      506.46     21.89 o 
   0   6  10     2321.99     2392.05     36.20 o 
   1   6  10    10478.74    10178.89     90.43 o 
   2   6  10     8286.34     8389.95     87.95 o 
   3   6  10     6844.36     6860.62     78.30 o 
   4   6  10     3689.02     3731.62     76.43 o 
   5   6  10     2744.32     2877.25     86.78 o 
   6   6  10      653.72      631.52     55.38 o 
   7   6  10        0.94       26.62     31.96 o 
  -9   7  10     1396.29     1397.91    234.59 o 
  -8   7  10     2710.18     2595.53     88.52 o 
  -7   7  10     1616.81     1691.56     61.43 o 
  -6   7  10     1563.16     1483.88     59.13 o 
  -5   7  10     4810.49     4840.48     77.27 o 
  -4   7  10     5740.36     5737.14     73.36 o 
  -3   7  10     2685.61     2401.42     43.46 o 
  -2   7  10     2105.46     2090.05     61.48 o 
  -1   7  10     4807.70     5019.43     71.13 o 
   0   7  10     4934.50     4876.07     70.47 o 
   1   7  10     7082.55     7107.26     86.00 o 
   2   7  10     5664.14     5566.59     70.38 o 
   3   7  10     3996.41     4095.98     58.37 o 
   4   7  10     2882.07     2869.41     59.59 o 
   5   7  10     3119.40     3212.71     86.46 o 
   6   7  10     3582.20     3602.99    100.76 o 
  -8   8  10     2716.31     2601.74     97.82 o 
  -7   8  10     7384.97     7540.64    121.43 o 
  -6   8  10     9995.56    10243.68    141.63 o 
  -5   8  10    11056.43    10708.33    127.61 o 
  -4   8  10     7411.90     7258.50     91.22 o 
  -3   8  10     3536.58     3614.68     66.87 o 
  -2   8  10      883.51     1060.56     34.68 o 
  -1   8  10      427.12      535.83     31.41 o 
   0   8  10     2117.94     2213.76     46.97 o 
   1   8  10     2346.14     2350.90     44.58 o 
   2   8  10     2557.00     2671.60     59.16 o 
   3   8  10     6324.28     6303.83     85.60 o 
   4   8  10     4694.87     4734.96     82.37 o 
   5   8  10     2067.17     2127.40     60.79 o 
   6   8  10     1015.36     1141.82     66.28 o 
  -8   9  10       39.52       65.90     30.11 o 
  -7   9  10       67.27       69.67     44.44 o 
  -6   9  10      451.88      553.53     57.05 o 
  -5   9  10     3291.16     3495.07     67.60 o 
  -4   9  10    11115.70    10838.21    128.98 o 
  -3   9  10    25565.50    25164.84    273.32 o 
  -2   9  10    28707.79    28700.35    296.55 o 
  -1   9  10    23366.24    23965.46    271.97 o 
   0   9  10    24730.49    24253.62    238.96 o 
   1   9  10    18943.67    18681.52    196.16 o 
   2   9  10     6749.11     6758.53     95.84 o 
   3   9  10     1724.69     1837.63     51.94 o 
   4   9  10      660.43      678.63     48.92 o 
   5   9  10      138.45      152.41     30.22 o 
  -7  10  10       49.54       68.36     26.44 o 
  -6  10  10      194.97      224.84     43.19 o 
  -5  10  10     1514.53     1529.44     50.21 o 
  -4  10  10      956.61      956.99     38.87 o 
  -3  10  10      758.63      786.21     52.23 o 
  -2  10  10      409.76      435.59     37.11 o 
  -1  10  10        0.31       15.24     24.92 o 
   0  10  10       20.70       70.03     33.76 o 
   1  10  10      174.10      191.55     23.82 o 
   2  10  10       61.14       75.93     23.59 o 
   3  10  10      937.64      834.72     54.31 o 
   4  10  10      696.50      647.03     60.49 o 
  -6  11  10      417.65      420.75     44.21 o 
  -5  11  10     2550.98     2602.50     71.27 o 
  -4  11  10     8109.66     7856.56    119.64 o 
  -3  11  10    13346.41    13579.84    184.72 o 
  -2  11  10    16009.44    16134.27    224.73 o 
  -1  11  10    16977.21    17015.35    232.25 o 
   0  11  10    15760.36    15851.37    200.02 o 
   1  11  10     7679.31     7835.98    128.33 o 
   2  11  10     3859.98     4011.70     79.50 o 
   3  11  10     1791.08     1897.38     71.90 o 
   4  11  10      413.27      416.13     49.39 o 
  -5  12  10     4261.96     4349.28    111.48 o 
  -4  12  10     3841.54     4140.88    109.24 o 
  -3  12  10     2970.15     3135.77     83.20 o 
  -2  12  10      943.99      856.97     56.81 o 
  -1  12  10        4.21       55.42     31.05 o 
   0  12  10      366.63      358.97     33.03 o 
   1  12  10      716.05      752.90     42.69 o 
   2  12  10     1713.15     1830.13     64.37 o 
  -3  13  10     1073.81     1117.24    202.23 o 
  -2  13  10      763.95      861.55     72.63 o 
  -1  13  10      677.69      630.27     44.57 o 
   0  13  10      602.71      636.77     46.84 o 
   1  13  10     1706.27     1676.71     84.23 o 
 -10   1  11        5.94        6.43     26.56 o 
  -9   1  11      127.78      120.71     36.51 o 
  -8   1  11     1437.61     1512.28     77.83 o 
  -7   1  11     1914.21     1938.41     50.95 o 
  -6   1  11      634.72      612.83     49.10 o 
  -5   1  11       66.35      118.32     19.98 o 
  -4   1  11     2106.05     2203.72     35.11 o 
  -3   1  11     8011.16     8263.33     79.31 o 
  -2   1  11    14940.36    15790.17    255.69 o 
  -1   1  11    17122.38    16517.05    229.82 o 
   0   1  11    25366.04    25770.91    282.61 o 
   1   1  11    35480.19    34847.05    242.12 o 
   2   1  11    28437.39    27840.70    213.84 o 
   3   1  11    17677.98    17308.05    136.70 o 
   4   1  11     8200.02     7880.45     89.07 o 
   5   1  11     4229.58     4258.89     97.28 o 
   6   1  11      651.52      594.55     40.37 o 
   7   1  11        0.09       19.32     31.10 o 
 -10   2  11       11.46       39.97     35.24 o 
  -9   2  11      143.96      180.99     38.99 o 
  -8   2  11     2070.64     2024.07     62.56 o 
  -7   2  11     8160.00     7974.67    111.18 o 
  -6   2  11    12153.73    11869.03    180.86 o 
  -5   2  11    12979.60    13144.24    130.34 o 
  -4   2  11    21572.69    21238.35    250.89 o 
  -3   2  11    39398.53    39352.20    370.30 o 
  -2   2  11    30811.06    30482.57    462.69 o 
  -1   2  11    12540.83    12775.04    198.22 o 
   0   2  11     7574.26     7477.84     57.63 o 
   1   2  11     5309.50     5244.12     38.90 o 
   2   2  11      483.48      492.43     23.99 o 
   3   2  11      999.10      978.61     35.32 o 
   4   2  11     1561.80     1659.93     41.22 o 
   5   2  11     1471.90     1457.73     55.83 o 
   6   2  11      836.09      745.40     45.94 o 
   7   2  11      136.51       85.67     37.31 o 
 -10   3  11      593.28      300.50    191.95 o 
  -9   3  11     1236.65     1204.09     65.32 o 
  -8   3  11     3236.12     3137.74     78.50 o 
  -7   3  11     4204.87     4352.02    107.34 o 
  -6   3  11     4587.16     4589.28     69.10 o 
  -5   3  11     6759.39     6726.32     76.02 o 
  -4   3  11     8847.74     8830.04     73.45 o 
  -3   3  11     3738.06     3887.63     55.21 o 
  -2   3  11      626.51      609.35     16.09 o 
  -1   3  11     1399.62     1471.41     31.48 o 
   0   3  11     4461.95     4377.57     69.20 o 
   1   3  11     4208.06     4154.06     40.08 o 
   2   3  11     2450.44     2457.16     38.03 o 
   3   3  11     1422.32     1436.17     37.23 o 
   4   3  11     4534.80     4542.93     85.83 o 
   5   3  11     5026.55     5006.49     92.07 o 
   6   3  11     4073.25     4100.73     86.17 o 
   7   3  11     3065.13     2952.31     79.02 o 
  -9   4  11     1674.24     1701.85     77.01 o 
  -8   4  11      281.64      347.26     46.51 o 
  -7   4  11      494.65      564.34     40.00 o 
  -6   4  11     5234.41     5151.26     81.90 o 
  -5   4  11     8532.59     8388.38    105.11 o 
  -4   4  11     8640.75     8664.65     82.71 o 
  -3   4  11    13597.39    14073.78     98.63 o 
  -2   4  11    15196.48    16052.32    141.39 o 
  -1   4  11     7324.54     7415.52     64.08 o 
   0   4  11      996.29      999.46     21.99 o 
   1   4  11       12.79       63.26     24.70 o 
   2   4  11     2723.19     2811.38     40.28 o 
   3   4  11     8368.49     8287.91     93.22 o 
   4   4  11     9985.34     9715.60    121.35 o 
   5   4  11     7656.62     7637.28    123.72 o 
   6   4  11     3682.59     3771.29     95.49 o 
   7   4  11     1648.36     1657.34    167.17 o 
  -9   5  11      192.12      196.96     44.23 o 
  -8   5  11       22.44       26.82     32.02 o 
  -7   5  11       22.06       23.39     21.32 o 
  -6   5  11       10.86       64.63     20.50 o 
  -5   5  11       69.81       76.89     18.45 o 
  -4   5  11     1740.46     1642.49     41.02 o 
  -3   5  11     5921.05     5877.35     55.06 o 
  -2   5  11     5394.79     5617.99     60.01 o 
  -1   5  11     8139.09     8271.22    134.06 o 
   0   5  11    14467.84    14284.83    130.65 o 
   1   5  11    17434.35    17481.77    134.56 o 
   2   5  11    13762.36    13865.56    121.69 o 
   3   5  11     8393.62     8103.24     88.82 o 
   4   5  11     5525.52     5505.94     88.39 o 
   5   5  11     1819.90     1779.33     62.74 o 
   6   5  11      780.91      768.99     58.62 o 
  -9   6  11     3954.50     4009.09    133.45 o 
  -8   6  11     3264.38     3284.86     99.24 o 
  -7   6  11     4112.06     4125.89    119.13 o 
  -6   6  11     2021.85     1987.76     46.67 o 
  -5   6  11      389.70      385.03     27.23 o 
  -4   6  11     1268.03     1366.46     32.70 o 
  -3   6  11     1012.32     1064.85     46.03 o 
  -2   6  11      552.00      597.53     52.81 o 
  -1   6  11     1539.94     1560.96     32.75 o 
   0   6  11     5193.13     5150.06     54.14 o 
   1   6  11     5380.17     5166.41     67.86 o 
   2   6  11     5036.14     4934.48     68.08 o 
   3   6  11     9126.02     9034.79    104.88 o 
   4   6  11     5928.84     5977.14    101.03 o 
   5   6  11     2790.80     2809.57     80.60 o 
   6   6  11     1435.65     1510.59     68.60 o 
  -8   7  11     9283.82     9320.49    177.06 o 
  -7   7  11    11477.07    11592.48    151.95 o 
  -6   7  11    13852.09    13598.71    165.28 o 
  -5   7  11     9829.24     9697.12    113.21 o 
  -4   7  11     4253.35     4289.94     65.80 o 
  -3   7  11     3678.72     3753.01     48.69 o 
  -2   7  11     1447.47     1529.23     54.82 o 
  -1   7  11      647.52      695.47     34.96 o 
   0   7  11     3100.42     3208.71     43.56 o 
   1   7  11     2340.84     2331.67     43.08 o 
   2   7  11     2114.57     2149.91     52.91 o 
   3   7  11      137.35      124.85     22.61 o 
   4   7  11      684.63      678.09     41.06 o 
   5   7  11     4135.56     4069.07     90.67 o 
   6   7  11     5458.05     5440.46    123.07 o 
  -8   8  11      119.72      123.14     30.86 o 
  -7   8  11       78.54      114.55     26.97 o 
  -6   8  11      308.63      297.39     29.32 o 
  -5   8  11      613.89      585.37     33.29 o 
  -4   8  11      710.08      721.55     39.03 o 
  -3   8  11      344.00      380.51     26.39 o 
  -2   8  11      874.34      848.86     63.22 o 
  -1   8  11      649.02      687.15     34.51 o 
   0   8  11        5.14       22.02     16.37 o 
   1   8  11      115.75      142.40     22.41 o 
   2   8  11        2.52       51.34     18.63 o 
   3   8  11      275.89      288.33     31.58 o 
   4   8  11     1562.73     1637.59     66.17 o 
   5   8  11      937.47      942.86     54.67 o 
  -7   9  11     4646.11     4648.47    107.60 o 
  -6   9  11     3355.57     3352.64     85.01 o 
  -5   9  11     3270.13     3241.21     80.52 o 
  -4   9  11     4053.84     4118.66     71.52 o 
  -3   9  11     1420.86     1569.22     57.75 o 
  -2   9  11      920.99      977.60     42.96 o 
  -1   9  11      522.53      527.95     61.66 o 
   0   9  11       56.79       84.73     24.24 o 
   1   9  11        1.77       24.70     17.14 o 
   2   9  11       20.19       37.76     22.29 o 
   3   9  11      366.39      336.76     32.33 o 
   4   9  11      989.37      990.67     55.29 o 
  -7  10  11     1340.62     1315.43     62.05 o 
  -6  10  11      476.79      459.59     36.78 o 
  -5  10  11        2.61       17.03     21.26 o 
  -4  10  11      866.76      784.85     43.00 o 
  -3  10  11      409.80      439.61     36.12 o 
  -2  10  11       50.57      121.73     28.01 o 
  -1  10  11       13.06       40.48     33.22 o 
   0  10  11      265.27      278.41     29.81 o 
   1  10  11     2259.31     2380.72     58.97 o 
   2  10  11     5700.23     5645.42    127.02 o 
   3  10  11     6121.12     6091.72    110.18 o 
   4  10  11    10328.76    10233.46    193.55 o 
  -6  11  11     5231.02     5321.30    114.13 o 
  -5  11  11     3424.03     3654.06     90.00 o 
  -4  11  11     2037.02     2242.77     64.65 o 
  -3  11  11      914.14      797.77     55.74 o 
  -2  11  11      771.59      693.11     50.41 o 
  -1  11  11      921.38      819.66     53.34 o 
   0  11  11      330.96      432.79     33.68 o 
   1  11  11       77.97       99.39     25.02 o 
   2  11  11      871.78      858.25     47.28 o 
   3  11  11     1590.53     1531.47     80.06 o 
  -4  12  11     3314.65     3397.49    111.71 o 
  -3  12  11     2370.35     2591.29     83.78 o 
  -2  12  11     2118.13     2221.46    119.60 o 
  -1  12  11     1988.18     1940.93    112.99 o 
   0  12  11      794.59      782.90     45.28 o 
   1  12  11       44.90       64.61     25.68 o 
 -10   0  12    16551.25    16013.49    470.66 o 
  -9   0  12    14973.42    14212.40    380.58 o 
  -8   0  12    18251.18    17334.13    324.03 o 
  -7   0  12    15147.46    14565.81    250.53 o 
  -6   0  12    11964.60    11488.82    177.94 o 
  -5   0  12     7085.57     6890.17     89.94 o 
  -4   0  12     1444.46     1422.01     38.56 o 
  -3   0  12      301.48      461.51     72.32 o 
  -2   0  12      272.83      213.13     58.19 o 
  -1   0  12      123.96      184.11     57.73 o 
   0   0  12     1628.35     1418.97    138.37 o 
   1   0  12     2143.52     2016.46     50.80 o 
   2   0  12     2299.44     2378.87     37.33 o 
   3   0  12     9854.25     9648.01    125.97 o 
   4   0  12    16643.67    16245.12    339.33 o 
   5   0  12    13460.76    13005.81    209.46 o 
   6   0  12    12330.33    11593.25    586.35 o 
 -10   1  12        2.34        3.21     34.86 o 
  -9   1  12      129.73       73.90     32.68 o 
  -8   1  12     1178.65     1109.37     76.10 o 
  -7   1  12     3221.75     3313.01     64.00 o 
  -6   1  12     3222.67     3259.86     51.01 o 
  -5   1  12     2929.51     2870.60     42.14 o 
  -4   1  12     4435.81     4552.31     42.81 o 
  -3   1  12     5821.70     5703.95    251.65 o 
  -2   1  12      981.66     1019.02     62.69 o 
  -1   1  12       84.11      180.47     40.58 o 
   0   1  12       45.17       98.29     27.94 o 
   1   1  12       80.67       93.75     15.08 o 
   2   1  12       27.95       47.00     11.42 o 
   3   1  12        0.08        5.70     14.22 o 
   4   1  12        0.71       33.24     17.17 o 
   5   1  12      321.73      296.84     29.86 o 
   6   1  12      776.05      681.07     45.28 o 
  -9   2  12     1880.45     1807.07     99.17 o 
  -8   2  12      980.37      885.81     50.38 o 
  -7   2  12      454.74      459.05     30.19 o 
  -6   2  12       36.84       50.55     20.25 o 
  -5   2  12      776.60      819.16     35.97 o 
  -4   2  12     3379.44     3251.13     52.88 o 
  -3   2  12     4552.54     4625.18    117.23 o 
  -2   2  12     8847.23     8942.18    177.76 o 
  -1   2  12     4644.10     4646.43    106.57 o 
   0   2  12     3443.88     3258.96     30.60 o 
   1   2  12     2172.84     2110.86     45.56 o 
   2   2  12      184.30      176.71     15.87 o 
   3   2  12      477.12      411.37     23.27 o 
   4   2  12     2701.47     2605.99     78.55 o 
   5   2  12      524.41      492.70     34.22 o 
   6   2  12     1000.93      917.38     47.68 o 
  -9   3  12      522.35      440.13     52.75 o 
  -8   3  12     2048.23     2194.91    132.79 o 
  -7   3  12     4956.65     4732.88    104.36 o 
  -6   3  12     9700.83     9422.06    152.99 o 
  -5   3  12    12698.32    12206.09    141.80 o 
  -4   3  12    11033.16    11008.93     79.23 o 
  -3   3  12     8606.75     8617.41     89.45 o 
  -2   3  12     5537.97     5513.96     49.10 o 
  -1   3  12      629.55      732.56     17.77 o 
   0   3  12       20.43       31.80      5.05 o 
   1   3  12      862.96      878.97     28.00 o 
   2   3  12     3286.22     3229.11     36.36 o 
   3   3  12     1939.20     2057.73     54.05 o 
   4   3  12      353.45      306.99     28.27 o 
   5   3  12      375.66      427.86     43.05 o 
   6   3  12       32.82       49.18     28.14 o 
  -9   4  12     5549.67     5660.00    144.07 o 
  -8   4  12     6017.33     6115.94    192.57 o 
  -7   4  12    13079.61    12676.71    170.73 o 
  -6   4  12    13014.64    12393.21    184.03 o 
  -5   4  12     6606.82     6606.64     71.92 o 
  -4   4  12     6365.74     6331.26     80.61 o 
  -3   4  12     4234.59     4219.97     49.12 o 
  -2   4  12     3646.85     3582.47     40.03 o 
  -1   4  12     2192.87     2094.24     29.54 o 
   0   4  12     5452.33     5635.99     45.77 o 
   1   4  12     8050.23     7982.38     63.89 o 
   2   4  12     8339.57     8337.08     76.36 o 
   3   4  12     8043.83     8003.98     96.11 o 
   4   4  12     8076.10     7842.08    125.60 o 
   5   4  12     5728.75     5488.47    105.90 o 
   6   4  12     2559.75     2608.12     77.83 o 
  -9   5  12       67.28       93.89     38.09 o 
  -8   5  12       28.22       34.35     28.60 o 
  -7   5  12      919.98      919.04     47.92 o 
  -6   5  12     1761.97     1806.74     45.04 o 
  -5   5  12     3139.91     3012.81     51.65 o 
  -4   5  12     4718.77     4658.08     55.93 o 
  -3   5  12     2560.13     2525.75     32.93 o 
  -2   5  12      721.53      724.65     25.27 o 
  -1   5  12     3413.06     3375.67     52.81 o 
   0   5  12     7358.24     7443.95     63.55 o 
   1   5  12    13927.36    13620.02    113.25 o 
   2   5  12    12910.27    12776.78    116.06 o 
   3   5  12    10654.81    10296.70    109.23 o 
   4   5  12     8828.47     8835.67    128.67 o 
   5   5  12     5823.21     5658.00    118.92 o 
   6   5  12     2065.06     2035.94    110.84 o 
  -9   6  12     2341.22     2428.82    119.46 o 
  -8   6  12     2213.75     2267.75    114.05 o 
  -7   6  12      602.27      543.42     39.87 o 
  -6   6  12      277.99      274.03     28.73 o 
  -5   6  12       21.08       46.72     16.92 o 
  -4   6  12     1832.00     1939.89     38.31 o 
  -3   6  12     8572.89     8405.19     78.34 o 
  -2   6  12     9563.23     9688.72     99.41 o 
  -1   6  12    12212.68    12358.49    108.17 o 
   0   6  12     8772.65     8846.89     87.34 o 
   1   6  12     3344.57     3326.45     54.69 o 
   2   6  12      634.08      585.51     25.87 o 
   3   6  12        9.12       27.81     18.04 o 
   4   6  12      352.57      380.03     32.04 o 
   5   6  12     3633.37     3638.82     92.41 o 
  -8   7  12      182.93      172.45     34.19 o 
  -7   7  12      284.10      264.69     38.70 o 
  -6   7  12      390.44      314.62     35.31 o 
  -5   7  12      699.06      612.41     33.46 o 
  -4   7  12     1075.85     1144.42     34.52 o 
  -3   7  12      636.51      657.39     30.31 o 
  -2   7  12      842.68      938.30     40.14 o 
  -1   7  12     1315.89     1386.57     39.57 o 
   0   7  12      315.99      341.85     22.52 o 
   1   7  12      215.14      194.47     24.16 o 
   2   7  12     1460.32     1507.94     66.43 o 
   3   7  12     2023.26     2061.35     51.67 o 
   4   7  12      929.91      762.88     41.01 o 
   5   7  12      977.01      847.42     48.23 o 
  -8   8  12      376.95      365.31     50.32 o 
  -7   8  12      527.55      529.35     41.00 o 
  -6   8  12     1341.09     1441.01     70.45 o 
  -5   8  12     6047.19     5924.96     88.76 o 
  -4   8  12    16192.19    16351.03    172.87 o 
  -3   8  12    30579.01    30543.93    276.89 o 
  -2   8  12    29355.78    29707.57    362.63 o 
  -1   8  12    31153.72    30867.99    313.73 o 
   0   8  12    27417.54    27200.42    334.17 o 
   1   8  12    16547.64    16602.95    229.68 o 
   2   8  12     6342.44     6352.22     88.92 o 
   3   8  12     2260.28     2442.94     59.37 o 
   4   8  12      929.69      733.56     45.84 o 
  -7   9  12     1240.33     1134.96     59.92 o 
  -6   9  12     1623.02     1587.19     55.01 o 
  -5   9  12     1865.93     1840.75     53.83 o 
  -4   9  12     1739.59     1817.24     44.75 o 
  -3   9  12      240.22      209.48     25.87 o 
  -2   9  12        1.38        9.66     21.49 o 
  -1   9  12     1622.92     1647.10     48.29 o 
   0   9  12     6622.95     6532.12     84.82 o 
   1   9  12    10987.97    11015.70    132.27 o 
   2   9  12    13115.05    12801.62    149.90 o 
   3   9  12    11519.15    11481.36    156.22 o 
   4   9  12     9356.30     9111.41    174.21 o 
  -6  10  12        0.53       18.55     23.73 o 
  -5  10  12       74.28       90.44     25.23 o 
  -4  10  12       46.08       49.69     21.21 o 
  -3  10  12      252.07      270.87     26.18 o 
  -2  10  12      603.16      614.08     46.68 o 
  -1  10  12      847.87     1008.27     67.33 o 
   0  10  12       17.65       41.40     23.14 o 
   1  10  12       73.79       69.96     23.07 o 
   2  10  12        0.25       26.23     24.18 o 
   3  10  12       54.75       81.07     27.80 o 
  -5  11  12     3221.95     3364.59     95.20 o 
  -4  11  12     2420.17     2529.45     72.54 o 
  -3  11  12     1138.13     1101.35     42.50 o 
  -2  11  12       95.87       71.75     41.11 o 
  -1  11  12      907.25      796.01     45.68 o 
   0  11  12     4933.60     4865.03     89.88 o 
   1  11  12     7902.45     8050.53    110.99 o 
   2  11  12     9079.18     9149.10    163.51 o 
  -3  12  12    10506.07    10567.75    195.42 o 
  -2  12  12    15255.00    15699.82    308.31 o 
  -1  12  12    13586.50    13570.36    266.46 o 
   0  12  12    12101.28    12259.00    177.35 o 
  -9   1  13      339.17      299.52     47.61 o 
  -8   1  13       15.19       46.18     23.37 o 
  -7   1  13      692.36      724.48     87.74 o 
  -6   1  13     2819.21     2944.58     86.36 o 
  -5   1  13     5689.43     5790.72    116.79 o 
  -4   1  13     9327.83     9234.49     59.16 o 
  -3   1  13    14118.12    14031.22    549.06 o 
  -2   1  13    11387.05    11330.05    224.49 o 
  -1   1  13     3874.63     3915.18    126.75 o 
   0   1  13      685.09      773.04     49.97 o 
   1   1  13       15.76       45.66     12.73 o 
   2   1  13     2918.23     2992.58     36.98 o 
   3   1  13    10055.99     9660.06    101.45 o 
   4   1  13     9185.49     8858.84    111.86 o 
   5   1  13     7453.34     6925.07    101.36 o 
   6   1  13     5589.94     5439.00    141.24 o 
  -9   2  13       56.86       20.59     26.07 o 
  -8   2  13       13.51       23.20     32.68 o 
  -7   2  13       58.82       49.51     33.77 o 
  -6   2  13      258.45      301.34     28.65 o 
  -5   2  13     1983.14     1913.15     39.95 o 
  -4   2  13    10577.72    10375.66     81.53 o 
  -3   2  13    23105.36    23720.68    560.95 o 
  -2   2  13    28084.77    29002.14    538.89 o 
  -1   2  13    33597.85    33610.30    458.80 o 
   0   2  13    43614.62    43255.17    631.25 o 
   1   2  13    40697.19    39379.11    259.77 o 
   2   2  13    24611.34    23716.26    194.74 o 
   3   2  13    16526.62    16047.12    152.37 o 
   4   2  13    11507.80    11285.44    137.14 o 
   5   2  13     4285.43     4256.50     88.74 o 
   6   2  13      648.37      734.89     57.68 o 
  -9   3  13      268.48      154.05     53.31 o 
  -8   3  13      612.75      721.65     53.09 o 
  -7   3  13      823.84      869.68     41.34 o 
  -6   3  13       74.18       84.82     17.98 o 
  -5   3  13        4.74       23.55     12.35 o 
  -4   3  13       29.38       37.09      8.23 o 
  -3   3  13      569.44      537.65     15.03 o 
  -2   3  13     1666.84     1776.72    259.88 o 
  -1   3  13      980.30     1067.16     58.01 o 
   0   3  13      552.73      602.15     23.80 o 
   1   3  13      517.41      551.53     20.62 o 
   2   3  13        0.08        5.33      9.35 o 
   3   3  13      120.82      135.79     23.54 o 
   4   3  13       18.42       17.50     19.01 o 
   5   3  13       36.27       21.01     24.38 o 
   6   3  13       11.69        0.41     26.42 o 
  -9   4  13     2549.58     2662.28     99.44 o 
  -8   4  13     4877.14     4915.20    101.95 o 
  -7   4  13     6453.37     6592.66    100.12 o 
  -6   4  13     3925.93     3934.64     69.51 o 
  -5   4  13     1524.46     1538.17     35.04 o 
  -4   4  13       45.85       53.27     12.45 o 
  -3   4  13     2148.23     2155.30     47.83 o 
  -2   4  13     2546.55     2591.14     27.74 o 
  -1   4  13     3445.30     3442.09     27.86 o 
   0   4  13     8068.81     8093.60     70.45 o 
   1   4  13    13645.75    13251.83    118.25 o 
   2   4  13     8007.59     7699.98     70.85 o 
   3   4  13     2242.47     2218.64     55.58 o 
   4   4  13      179.91      212.53     30.38 o 
   5   4  13       18.10       54.97     26.53 o 
  -8   5  13        0.30       48.33     28.32 o 
  -7   5  13     1581.62     1557.96     54.70 o 
  -6   5  13     3397.99     3286.81     62.91 o 
  -5   5  13     4386.30     4337.34     71.70 o 
  -4   5  13     6646.22     6654.96     62.99 o 
  -3   5  13     5863.82     5696.05     87.26 o 
  -2   5  13     3372.57     3328.63     56.08 o 
  -1   5  13     1343.15     1406.62     32.16 o 
   0   5  13      299.01      309.20     26.49 o 
   1   5  13      397.92      420.35     27.37 o 
   2   5  13      667.65      737.14     37.77 o 
   3   5  13     1498.23     1584.77     41.82 o 
   4   5  13     5143.38     4992.29    111.76 o 
   5   5  13     4594.60     4353.08     96.66 o 
  -8   6  13     8583.21     8632.03    162.07 o 
  -7   6  13    10823.69    10613.07    132.10 o 
  -6   6  13    10125.35    10327.76    131.38 o 
  -5   6  13    10396.12    10514.05    108.44 o 
  -4   6  13    13777.58    14138.28    137.72 o 
  -3   6  13    12979.73    13109.28    172.23 o 
  -2   6  13     6811.28     6879.90    100.70 o 
  -1   6  13     5269.06     5438.93     69.94 o 
   0   6  13     7722.91     7679.90     70.52 o 
   1   6  13     5336.64     5265.80     58.33 o 
   2   6  13     2870.91     2856.19     54.96 o 
   3   6  13     2042.58     2137.96     56.91 o 
   4   6  13     2958.98     3009.44     72.39 o 
   5   6  13     4260.73     4328.59     97.85 o 
  -8   7  13      332.54      391.99     42.24 o 
  -7   7  13      115.59      183.60     49.01 o 
  -6   7  13     1540.71     1500.35     44.83 o 
  -5   7  13     4735.93     4813.72     87.26 o 
  -4   7  13     6993.64     7245.58     81.98 o 
  -3   7  13     7403.71     7315.94     80.11 o 
  -2   7  13     5016.61     5026.85     77.16 o 
  -1   7  13     1384.64     1448.23     37.85 o 
   0   7  13      143.52      197.58     23.48 o 
   1   7  13        7.87        3.77     15.64 o 
   2   7  13      452.95      566.96     39.19 o 
   3   7  13     2656.58     2582.90     66.43 o 
   4   7  13     4183.08     4047.64    104.90 o 
  -7   8  13     1177.82     1243.38     49.91 o 
  -6   8  13     1814.79     1768.72     64.30 o 
  -5   8  13      468.55      493.63     44.27 o 
  -4   8  13      305.24      320.29     23.90 o 
  -3   8  13      291.86      304.75     25.01 o 
  -2   8  13      337.26      424.42     34.25 o 
  -1   8  13     1561.62     1617.47     42.89 o 
   0   8  13     1618.86     1752.58     41.94 o 
   1   8  13     1226.96     1231.20     48.21 o 
   2   8  13     1824.05     1889.75     71.55 o 
   3   8  13      652.83      760.10     44.91 o 
   4   8  13      177.82      188.33     40.18 o 
  -6   9  13      125.54      161.72     31.77 o 
  -5   9  13     1400.11     1442.30     49.16 o 
  -4   9  13     2439.05     2691.21     71.30 o 
  -3   9  13      845.64      967.23     46.71 o 
  -2   9  13      708.08      832.18     40.67 o 
  -1   9  13     1908.08     1892.93     90.96 o 
   0   9  13     2019.52     2040.08     59.94 o 
   1   9  13       10.77       40.67     19.08 o 
   2   9  13      439.86      497.10     37.64 o 
   3   9  13      326.70      368.07     34.47 o 
  -5  10  13    11847.01    11867.54    181.28 o 
  -4  10  13     7894.17     7907.92    107.28 o 
  -3  10  13     4457.25     4433.93    132.94 o 
  -2  10  13     2257.90     2320.15    101.16 o 
  -1  10  13      682.58      708.86     55.86 o 
   0  10  13       36.47       28.76     22.02 o 
   1  10  13       57.93       99.96     26.58 o 
   2  10  13       65.10       90.66     26.84 o 
  -4  11  13      185.54      159.14     31.41 o 
  -3  11  13      346.29      276.95     39.05 o 
  -2  11  13      247.99      260.03     41.22 o 
  -1  11  13      221.71      169.00     39.50 o 
   0  11  13      161.93      190.63     35.25 o 
  -9   0  14     3897.75     3788.97    156.07 o 
  -8   0  14    12447.15    12154.08    240.00 o 
  -7   0  14    21960.61    21151.00    327.37 o 
  -6   0  14    28792.05    28304.80    414.64 o 
  -5   0  14    30535.55    30161.19    515.28 o 
  -4   0  14    42752.01    44165.79   1102.77 o 
  -3   0  14    35891.54    36893.02   1092.12 o 
  -2   0  14    10298.84    10771.29    325.85 o 
  -1   0  14     1937.17     2080.67    137.45 o 
   0   0  14      312.70      383.25     69.40 o 
   1   0  14      686.72      747.64     72.56 o 
   2   0  14        1.13       -1.42     18.09 o 
   3   0  14       33.75       29.69     16.57 o 
   4   0  14      296.10      259.62     47.94 o 
   5   0  14      508.73      511.56     54.02 o 
  -9   1  14     3294.96     3181.72     86.50 o 
  -8   1  14     3445.08     3377.24     78.85 o 
  -7   1  14     2534.92     2539.57     61.02 o 
  -6   1  14     2753.06     2680.21     81.05 o 
  -5   1  14     1974.56     1912.81     58.29 o 
  -4   1  14     1420.87     1709.92    161.56 o 
  -3   1  14      413.51      457.40     60.42 o 
  -2   1  14       37.71      169.25     47.44 o 
  -1   1  14     1007.33     1067.02     91.18 o 
   0   1  14      851.40      902.55     60.88 o 
   1   1  14       92.74       72.27     33.95 o 
   2   1  14      187.01      185.75     17.53 o 
   3   1  14      314.38      291.31     22.17 o 
   4   1  14      669.82      659.35     36.16 o 
   5   1  14     1941.45     1845.09     69.51 o 
  -9   2  14       65.94      112.80     48.32 o 
  -8   2  14       99.65      113.10     29.00 o 
  -7   2  14      941.72     1010.28     40.37 o 
  -6   2  14     4668.22     4661.80     76.83 o 
  -5   2  14     2627.49     2482.59     38.12 o 
  -4   2  14      637.80      633.75     12.58 o 
  -3   2  14      969.82      901.96     72.78 o 
  -2   2  14      160.71      107.16     53.16 o 
  -1   2  14      232.19      303.23     55.03 o 
   0   2  14      624.04      601.36     54.78 o 
   1   2  14     2456.16     2357.66     80.57 o 
   2   2  14     5863.10     5501.94     57.46 o 
   3   2  14     1784.68     1723.54     44.53 o 
   4   2  14      588.71      617.32     36.71 o 
   5   2  14      746.55      697.63     42.96 o 
  -9   3  14     7170.51     7016.76    173.52 o 
  -8   3  14     7254.26     7074.24    113.84 o 
  -7   3  14     9121.24     8673.69    113.77 o 
  -6   3  14     4988.54     4753.36     60.26 o 
  -5   3  14      598.34      632.45     19.61 o 
  -4   3  14     1021.91     1007.34     17.02 o 
  -3   3  14     3662.90     3785.88    149.22 o 
  -2   3  14     4927.29     5114.67    265.99 o 
  -1   3  14     7124.79     7138.44    144.86 o 
   0   3  14     7171.55     7046.69    147.48 o 
   1   3  14     3203.62     3114.79     51.39 o 
   2   3  14       82.48      116.30     15.74 o 
   3   3  14     1406.61     1363.53     43.95 o 
   4   3  14     3007.36     2980.99     68.41 o 
   5   3  14     2434.73     2515.58     67.87 o 
  -8   4  14     3426.28     3454.84     85.56 o 
  -7   4  14     6133.39     5970.87     93.11 o 
  -6   4  14     6101.62     6061.15     79.78 o 
  -5   4  14     8528.91     8333.77    123.70 o 
  -4   4  14    10742.63    10402.45    150.24 o 
  -3   4  14    13201.02    12646.05    264.58 o 
  -2   4  14    13202.11    13029.89    107.14 o 
  -1   4  14     9741.65     9662.54     79.95 o 
   0   4  14    10016.29     9239.75    172.87 o 
   1   4  14     4030.77     4013.83     53.15 o 
   2   4  14     2497.43     2595.03     40.41 o 
   3   4  14     1732.13     1710.79     50.47 o 
   4   4  14     2107.35     2242.92     78.71 o 
   5   4  14     2429.56     2336.74     69.13 o 
  -8   5  14        0.36       31.56     27.15 o 
  -7   5  14      508.12      483.89     32.58 o 
  -6   5  14      355.73      400.63     27.03 o 
  -5   5  14     1268.27     1333.49     29.41 o 
  -4   5  14     5857.65     5959.52     57.73 o 
  -3   5  14    10402.29    10462.32    162.67 o 
  -2   5  14    11073.96    11020.20    156.41 o 
  -1   5  14    13397.57    13367.63     97.54 o 
   0   5  14     9365.21     9206.86     97.50 o 
   1   5  14     3148.24     3108.30     50.67 o 
   2   5  14      584.97      611.00     28.46 o 
   3   5  14      175.53      169.06     25.52 o 
   4   5  14      178.03      168.95     32.45 o 
  -8   6  14     1774.36     1887.74     68.67 o 
  -7   6  14     3571.69     3617.07     72.59 o 
  -6   6  14     2722.09     2863.53     68.66 o 
  -5   6  14     4184.91     4324.06     98.70 o 
  -4   6  14     4733.49     4792.29     60.15 o 
  -3   6  14     2521.76     2611.90     58.26 o 
  -2   6  14     1442.79     1482.60     48.88 o 
  -1   6  14        3.20       50.01     15.89 o 
   0   6  14     3256.82     3220.39     51.63 o 
   1   6  14     6035.19     5875.22     69.25 o 
   2   6  14     3258.32     3148.14     61.85 o 
   3   6  14     4258.86     4123.05     76.53 o 
   4   6  14     4151.79     3931.31     80.70 o 
  -7   7  14      819.92      833.25     46.48 o 
  -6   7  14     1678.37     1814.75     78.20 o 
  -5   7  14     1387.11     1409.33     40.68 o 
  -4   7  14     1368.41     1421.80     36.26 o 
  -3   7  14      697.80      749.94     32.08 o 
  -2   7  14      238.99      293.80     25.54 o 
  -1   7  14      588.15      544.79     23.64 o 
   0   7  14      325.08      379.51     29.05 o 
   1   7  14        2.91       35.75     15.73 o 
   2   7  14       78.98      102.75     20.17 o 
   3   7  14       42.37       43.22     22.42 o 
  -6   8  14      179.91      137.13     27.32 o 
  -5   8  14        0.04       24.56     20.34 o 
  -4   8  14      173.24      194.06     28.76 o 
  -3   8  14     1324.54     1384.94     42.28 o 
  -2   8  14     2699.05     2832.41     60.07 o 
  -1   8  14     6184.50     6110.55     93.49 o 
   0   8  14    10011.45     9932.12    115.86 o 
   1   8  14    17448.90    16847.44    271.84 o 
   2   8  14    17139.30    16865.23    334.30 o 
   3   8  14    16365.36    15960.36    190.70 o 
  -5   9  14     2415.06     2589.26     60.64 o 
  -4   9  14     5005.79     4909.73     78.17 o 
  -3   9  14     6425.31     6580.95     95.33 o 
  -2   9  14     7114.59     7171.36    115.73 o 
  -1   9  14     6360.13     6540.87    104.68 o 
   0   9  14     5438.13     5457.76    115.91 o 
   1   9  14     2447.43     2539.36     59.78 o 
   2   9  14      569.60      661.82     39.86 o 
  -4  10  14        1.46       -0.76     16.56 o 
  -3  10  14      130.28      121.07     26.94 o 
  -2  10  14      143.54      162.77     36.55 o 
  -1  10  14       58.25       76.89     26.74 o 
   0  10  14       55.25       52.88     25.08 o 
  -8   1  15      248.78      186.19     34.41 o 
  -7   1  15      720.22      689.06     37.75 o 
  -6   1  15      142.14      129.02     18.71 o 
  -5   1  15      422.17      367.39     19.15 o 
  -4   1  15     1847.95     2105.47    247.35 o 
  -3   1  15     3637.06     3593.25    133.91 o 
  -2   1  15     7101.90     7501.19    227.57 o 
  -1   1  15    11474.64    11658.16    332.82 o 
   0   1  15    14503.04    14245.85    255.58 o 
   1   1  15    15149.68    14722.61    228.31 o 
   2   1  15     9494.99     8698.82    220.41 o 
   3   1  15     5832.82     5632.99     92.75 o 
   4   1  15     2888.98     2680.03     63.02 o 
  -8   2  15      920.56      801.88     45.13 o 
  -7   2  15      678.86      652.30     32.12 o 
  -6   2  15       23.27       39.13     11.77 o 
  -5   2  15      439.74      451.32     24.66 o 
  -4   2  15      397.55      404.95     64.86 o 
  -3   2  15       63.29       63.12     43.82 o 
  -2   2  15        4.05      103.00     59.55 o 
  -1   2  15      451.03      474.93     65.90 o 
   0   2  15     2474.25     2628.78    115.78 o 
   1   2  15     3610.20     3636.02    128.27 o 
   2   2  15     4533.77     4228.77     75.11 o 
   3   2  15     7552.77     7244.81     88.37 o 
   4   2  15     9629.32     9058.14    190.06 o 
  -8   3  15     3360.77     3459.07     81.23 o 
  -7   3  15     5117.88     4912.64     92.34 o 
  -6   3  15     4270.91     4037.91     96.16 o 
  -5   3  15     2500.21     2503.72     59.54 o 
  -4   3  15     1404.08     1403.57     93.14 o 
  -3   3  15      902.26     1042.87     83.09 o 
  -2   3  15      702.48      900.38     93.65 o 
  -1   3  15     1605.23     1740.98     97.97 o 
   0   3  15     1916.02     2093.98    100.91 o 
   1   3  15      495.78      444.15     24.80 o 
   2   3  15      532.67      528.72     39.03 o 
   3   3  15      979.11      937.53     29.97 o 
   4   3  15     1088.50      955.74     62.08 o 
  -8   4  15      147.07      158.10     29.74 o 
  -7   4  15      105.26      133.32     24.26 o 
  -6   4  15      956.84      984.01     33.12 o 
  -5   4  15     3691.90     3711.52     73.74 o 
  -4   4  15     5680.29     5835.03    122.16 o 
  -3   4  15     5055.16     5179.20    162.50 o 
  -2   4  15     3634.42     3850.68    138.53 o 
  -1   4  15     1975.56     2001.60    126.78 o 
   0   4  15      118.02      108.98     26.98 o 
   1   4  15      243.60      192.72     18.36 o 
   2   4  15      633.41      591.06     47.79 o 
   3   4  15     2417.91     2334.64     47.20 o 
   4   4  15     3620.73     3420.08     77.11 o 
  -7   5  15       32.67       31.96     20.63 o 
  -6   5  15       61.50       77.31     17.01 o 
  -5   5  15       12.17       34.47     14.79 o 
  -4   5  15     1905.10     1841.83     59.00 o 
  -3   5  15     5487.84     5367.12    120.67 o 
  -2   5  15     4975.61     5046.58     57.09 o 
  -1   5  15     6837.95     6707.92    122.62 o 
   0   5  15    10971.77    10570.75    169.93 o 
   1   5  15     9147.84     8695.20    116.63 o 
   2   5  15     6088.68     5831.79     85.74 o 
   3   5  15     3364.48     3323.90     61.11 o 
  -7   6  15     1491.59     1477.38     55.45 o 
  -6   6  15     3044.83     2991.55     88.59 o 
  -5   6  15     5848.53     5783.02     79.35 o 
  -4   6  15     5913.80     6040.48     82.01 o 
  -3   6  15     5492.82     5524.34     98.40 o 
  -2   6  15     5244.45     5078.95     50.54 o 
  -1   6  15     4874.39     4938.30     55.72 o 
   0   6  15     3015.74     2965.55     51.69 o 
   1   6  15     1475.01     1470.34     47.70 o 
   2   6  15      670.63      579.09     36.93 o 
   3   6  15      642.16      565.03     40.79 o 
  -6   7  15    11366.82    11537.67    134.60 o 
  -5   7  15     7979.77     8007.62     95.06 o 
  -4   7  15     5464.81     5358.89    133.63 o 
  -3   7  15      923.32      859.52     76.03 o 
  -2   7  15       62.82       45.67     15.19 o 
  -1   7  15      616.16      603.25     49.72 o 
   0   7  15      929.20     1022.54     39.31 o 
   1   7  15      475.29      433.58     32.93 o 
   2   7  15       46.73      103.05     25.44 o 
  -5   8  15      318.53      366.19     37.33 o 
  -4   8  15     1083.20     1240.29     44.39 o 
  -3   8  15     2763.56     2765.99     60.64 o 
  -2   8  15     1684.39     1763.11     43.40 o 
  -1   8  15      206.98      279.58     28.40 o 
   0   8  15      210.00      203.79     31.40 o 
   1   8  15       71.04       85.01     19.90 o 
  -4   9  15     1181.82     1372.73     76.68 o 
  -3   9  15      214.26      203.12     31.38 o 
  -2   9  15       57.54       80.01     21.19 o 
  -1   9  15       82.11       54.30     21.17 o 
   0   9  15      389.92      350.60     36.74 o 
  -8   0  16     1067.66     1166.45    180.08 o 
  -7   0  16      553.53      591.61    199.02 o 
  -6   0  16       26.99       30.46     26.38 o 
  -5   0  16      286.57      223.34    140.41 o 
  -4   0  16     2086.91     1999.27    163.00 o 
  -3   0  16     3704.62     4011.67    323.20 o 
  -2   0  16     5980.72     6149.35    393.03 o 
  -1   0  16     9309.63     9449.56    347.86 o 
   0   0  16     9108.63     9083.97    345.86 o 
   1   0  16     2720.44     2560.83    132.16 o 
   2   0  16      218.90      255.00     82.62 o 
   3   0  16       18.45       26.06     71.85 o 
  -8   1  16     5544.91     5467.37    159.22 o 
  -7   1  16     6264.75     6393.68    143.84 o 
  -6   1  16     5832.04     5974.53     78.26 o 
  -5   1  16     7445.08     7964.51    226.65 o 
  -4   1  16     8121.78     8128.09    219.49 o 
  -3   1  16     5958.89     6276.07    190.02 o 
  -2   1  16     4613.06     4819.71    425.91 o 
  -1   1  16     2358.98     2445.31    199.04 o 
   0   1  16     1340.29     1605.09     87.30 o 
   1   1  16     1296.98     1512.10    149.76 o 
   2   1  16      592.70      646.05     66.52 o 
   3   1  16      451.32      462.25     76.47 o 
  -7   2  16      549.15      432.59     68.23 o 
  -6   2  16       31.26       49.58     15.33 o 
  -5   2  16       14.88       89.15     53.29 o 
  -4   2  16      524.63      605.64     77.38 o 
  -3   2  16      986.74     1190.01     93.99 o 
  -2   2  16     2463.58     2693.92    170.45 o 
  -1   2  16     2647.77     2862.79    352.07 o 
   0   2  16     2302.80     2509.78    123.38 o 
   1   2  16      827.49      845.67     73.59 o 
   2   2  16        0.68       23.12     36.44 o 
   3   2  16      365.10      317.16     61.60 o 
  -7   3  16    10465.86    10302.53    260.06 o 
  -6   3  16    13048.52    13170.15    240.47 o 
  -5   3  16    11579.98    11376.97    229.05 o 
  -4   3  16    11145.41    11486.20    320.94 o 
  -3   3  16    11420.78    11641.58    276.61 o 
  -2   3  16     4612.46     4798.96    281.35 o 
  -1   3  16      722.19      954.57     87.84 o 
   0   3  16        7.09      -23.84     36.73 o 
   1   3  16      680.35      800.65     90.35 o 
   2   3  16      877.34      922.30     67.74 o 
   3   3  16      734.40      767.82     76.61 o 
  -7   4  16       37.70       33.32     21.71 o 
  -6   4  16        0.25       -7.23     12.67 o 
  -5   4  16      338.82      230.03     40.48 o 
  -4   4  16      935.42     1006.49     91.21 o 
  -3   4  16      631.67      789.86     98.25 o 
  -2   4  16        8.24       72.63    105.05 o 
  -1   4  16        8.51       53.24     47.84 o 
   0   4  16      148.47      295.29    149.22 o 
   1   4  16      344.13      340.69     65.15 o 
   2   4  16       85.33       60.84     55.09 o 
   3   4  16       37.82      -14.46     39.92 o 
  -7   5  16        6.77       46.12     28.35 o 
  -6   5  16      122.67       74.30     20.83 o 
  -5   5  16       76.50       61.13     30.73 o 
  -4   5  16      548.74      524.75     21.82 o 
  -3   5  16     1487.06     1540.85    150.33 o 
  -2   5  16     2121.01     2235.70    140.49 o 
  -1   5  16     7577.18     7232.35    211.60 o 
   0   5  16    12949.78    12971.42    276.82 o 
   1   5  16    10260.78    10331.28    247.25 o 
   2   5  16     9558.35     9652.22    297.18 o 
  -6   6  16      162.74      161.22     46.83 o 
  -5   6  16      258.94      271.82     54.34 o 
  -4   6  16     1432.46     1561.23     48.27 o 
  -3   6  16     3274.05     3420.29    172.65 o 
  -2   6  16     3426.49     3644.80    224.18 o 
  -1   6  16     4399.36     4695.08    198.09 o 
   0   6  16     3338.88     3636.86    156.86 o 
   1   6  16     1043.95     1330.74    124.78 o 
   2   6  16       25.25       61.01     55.81 o 
  -5   7  16      862.03      872.64     67.11 o 
  -4   7  16     2202.49     2300.96     76.90 o 
  -3   7  16     2121.99     2248.57     78.03 o 
  -2   7  16     1737.31     1966.45    115.20 o 
  -1   7  16     1411.67     1587.35    107.86 o 
   0   7  16     2001.51     2323.82    169.22 o 
   1   7  16     3111.12     3366.64    181.23 o 
  -4   8  16     1697.99     1803.07     64.83 o 
  -3   8  16     2877.58     2928.82     75.67 o 
  -2   8  16     3360.52     3211.35    170.32 o 
  -1   8  16     3211.25     3104.39    166.36 o 
   0   8  16     1397.68     1559.35    131.16 o 
  -7   1  17      284.73      340.07     80.79 o 
  -6   1  17      169.55      150.99     79.25 o 
  -5   1  17     1375.53     1634.41    118.75 o 
  -4   1  17     1193.75     1469.24    108.79 o 
  -3   1  17      416.74      480.46     78.07 o 
  -2   1  17        1.74      -30.92     48.45 o 
  -1   1  17     1210.48     1561.48    135.96 o 
   0   1  17     6063.16     6203.06    345.86 o 
   1   1  17     8194.21     7946.08    236.70 o 
   2   1  17     8173.02     7814.54    191.41 o 
  -7   2  17       90.66      144.13     67.25 o 
  -6   2  17       26.89       28.43     51.19 o 
  -5   2  17      546.48      691.03    105.33 o 
  -4   2  17     1550.49     1636.54    114.54 o 
  -3   2  17     4139.53     4381.94    169.85 o 
  -2   2  17     8326.95     8684.97    285.82 o 
  -1   2  17     9361.95     9408.97    261.04 o 
   0   2  17     6303.82     6322.26    170.53 o 
   1   2  17     4700.90     4693.18    170.98 o 
   2   2  17     3546.54     3613.82    121.92 o 
  -6   3  17     2243.27     2308.55    176.52 o 
  -5   3  17     3825.74     4152.78    247.82 o 
  -4   3  17     4884.61     5279.86    191.28 o 
  -3   3  17     4041.81     4595.44    172.54 o 
  -2   3  17     3180.09     3486.58    152.85 o 
  -1   3  17     2617.39     2751.44    143.36 o 
   0   3  17     1330.50     1350.56     90.17 o 
   1   3  17     1585.17     1838.40    144.92 o 
   2   3  17     2324.10     2256.31    108.15 o 
  -6   4  17     2811.96     2884.06    153.47 o 
  -5   4  17      625.69      680.65     89.69 o 
  -4   4  17        0.60       75.86     55.43 o 
  -3   4  17      202.61      239.87     94.99 o 
  -2   4  17     1780.41     2031.08    122.91 o 
  -1   4  17     5760.94     6054.93    205.33 o 
   0   4  17     7243.52     7011.76    217.13 o 
   1   4  17     4974.97     5037.84    167.04 o 
  -5   5  17        0.44      -12.52     46.99 o 
  -4   5  17       34.66       66.85     61.38 o 
  -3   5  17       14.60       -1.94     40.51 o 
  -2   5  17      319.69      360.44     72.84 o 
  -1   5  17     1264.44     1184.10    104.37 o 
   0   5  17     2480.06     2444.77    112.74 o 
   1   5  17     4240.47     4467.63    152.79 o 
  -5   6  17     2459.05     2488.90    213.61 o 
  -4   6  17     1770.10     1928.21    125.13 o 
  -3   6  17      383.18      512.56     81.07 o 
  -2   6  17        5.35       97.74     57.10 o 
  -1   6  17        8.81       43.14     52.26 o 
   0   6  17        0.54       38.37     42.26 o 
  -3   7  17    13370.45    13697.05    340.83 o 
  -2   7  17     8771.80     9158.08    506.61 o 
  -1   7  17     6045.96     6313.39    448.53 o 
  -6   0  18    14798.63    15392.10    568.32 o 
  -5   0  18    16186.81    17127.13    820.58 o 
  -4   0  18    10729.95    11203.73    437.88 o 
  -3   0  18     7878.55     8199.32    360.69 o 
  -2   0  18     4586.24     5413.82    288.85 o 
  -1   0  18      716.93      790.11    221.96 o 
   0   0  18      117.90      286.83    178.74 o 
   1   0  18      135.91      121.57     78.16 o 
  -6   1  18      629.99      782.27    140.35 o 
  -5   1  18     1380.09     1461.51    121.81 o 
  -4   1  18     3510.38     3782.00    192.05 o 
  -3   1  18     5888.75     5944.36    215.39 o 
  -2   1  18     7512.87     7565.00    242.92 o 
  -1   1  18     7803.74     8152.20    254.60 o 
   0   1  18     4558.65     4552.10    198.10 o 
   1   1  18     2154.64     2263.85    134.65 o 
  -5   2  18     1087.51     1133.43    111.40 o 
  -4   2  18      734.00      802.14    171.87 o 
  -3   2  18      782.19      869.97     99.41 o 
  -2   2  18      212.67      298.89     76.33 o 
  -1   2  18       89.55       85.96     61.53 o 
   0   2  18     1410.69     1389.61    132.22 o 
   1   2  18     1482.27     1572.65    105.54 o 
  -5   3  18     4310.37     4375.06    189.63 o 
  -4   3  18     7773.35     8065.32    301.46 o 
  -3   3  18     9405.96     9856.61    330.49 o 
  -2   3  18     8886.44     9214.18    317.97 o 
  -1   3  18     9322.45     9914.84    334.20 o 
   0   3  18     9503.79    10114.03    349.45 o 
  -4   4  18     7219.05     7358.02    358.36 o 
  -3   4  18     5081.56     5243.20    236.59 o 
  -2   4  18     3247.04     3409.66    194.42 o 
  -1   4  18     3075.63     3285.62    201.34 o 
   0   4  18     1386.96     1385.17     98.51 o 
  -3   5  18      297.57      389.44    105.84 o 
  -2   5  18      419.32      650.19    120.04 o 
  -1   5  18      103.04      171.82     82.43 o 
  -3   1  19       86.24      -37.86     69.28 o 
  -2   1  19     2204.07     2019.64    356.20 o 
                                                 
